# Supplementary material for: Evaluation of a machine learning system for genomic antimicrobial susceptibility determination on a clinically representative test set
Source: Microbiol Spectr. 2026 Jan 27;14(3):e00564-25. doi: 10.1128/spectrum.00564-25 (PMC12955427; doi:10.1128/spectrum.00564-25)
Supplement: Supplemental tables — Tables S1 to S8. [file spectrum.00564-25-s0002.xlsx]

## Sheet: S1  panel_with_training_sizes
panel	species	drug	# Training Samples	# S Training Samples	# I Training Samples	# R Training Samples
Qualified	Acinetobacter baumannii	ciprofloxacin	800	353	11	436
		gentamicin	896	457	33	406
		trimethoprim/sulfamethoxazole	570	362	0	208
	Enterobacter cloacae	tobramycin	448	330	58	60
	Enterococcus faecalis	ciprofloxacin	2368	1826	28	514
		gentamicin high level	2334	1706	0	628
		levofloxacin	2533	1984	15	534
		tetracycline	2300	591	57	1652
	Enterococcus faecium	ciprofloxacin	829	66	24	739
		levofloxacin	1040	98	22	920
		tetracycline	1073	371	29	673
		vancomycin	1114	233	2	879
	Escherichia coli	ampicillin	9161	3547	86	5528
		ceftazidime	4687	3892	111	684
		ceftriaxone	9190	6976	23	2191
		ciprofloxacin	9267	5279	300	3688
		gentamicin	10088	8473	57	1558
		imipenem	9961	9814	36	111
		levofloxacin	7254	3622	801	2831
		tobramycin	4831	4010	338	483
		trimethoprim/sulfamethoxazole	9097	5822	0	3275
	Klebsiella pneumoniae	ceftriaxone	2872	1749	10	1113
		ertapenem	2693	2312	22	359
		gentamicin	2908	2162	69	677
		imipenem	2817	2361	57	399
		tobramycin	1514	963	117	434
		trimethoprim/sulfamethoxazole	2672	1638	0	1034
	Morganella morganii	ciprofloxacin	195	144	0	51
		trimethoprim/sulfamethoxazole	195	150	0	45
	Proteus mirabilis	ampicillin	834	599	6	229
		ciprofloxacin	940	687	8	245
		levofloxacin	946	692	36	218
	Pseudomonas aeruginosa	tobramycin	2649	2307	28	314
	Staphylococcus aureus	clindamycin	3906	2444	3	1459
		erythromycin	3915	1589	260	2066
		levofloxacin	3771	2610	14	1147
		oxacillin	3880	2489	0	1391
		tetracycline	3904	3510	4	390
	Staphylococcus epidermidis	clindamycin	1115	589	4	522
		erythromycin	1272	385	7	880
		levofloxacin	1130	550	3	577
		oxacillin	1149	402	0	747
		rifampicin	1281	1216	2	63
		tetracycline	1122	855	5	262
		trimethoprim/sulfamethoxazole	1123	537	0	586
	Staphylococcus hominis	erythromycin	147	49	1	97
		levofloxacin	147	106	0	41
	Staphylococcus lugdunensis	clindamycin	396	328	6	62
	Streptococcus agalactiae	clindamycin	817	362	6	449
		erythromycin	815	290	84	441
	Streptococcus pneumoniae	clindamycin	706	515	1	190
		erythromycin	2534	1720	9	805
R&D Stage	Acinetobacter baumannii	amikacin	777	476	33	268
		cefepime	633	333	64	236
		ceftazidime	636	214	49	373
		imipenem	938	511	30	397
		levofloxacin	579	278	46	255
		meropenem	590	355	13	222
		piperacillin/tazobactam	622	304	36	282
		tobramycin	490	226	27	237
	Citrobacter freundii	gentamicin	266	243	3	20
		levofloxacin	295	225	29	41
		trimethoprim/sulfamethoxazole	292	244	0	48
	Enterobacter cloacae	ciprofloxacin	853	621	30	202
		gentamicin	907	761	47	99
		levofloxacin	859	615	92	152
		trimethoprim/sulfamethoxazole	854	632	0	222
	Enterococcus faecalis	vancomycin	2552	2368	11	173
	Enterococcus faecium	ampicillin	1145	116	0	1029
	Escherichia coli	ampicillin/sulbactam	6969	3295	1520	2154
		cefepime	9510	8141	440	929
		cefoxitin	1200	921	69	210
		ertapenem	9315	9185	29	101
		meropenem	8448	8319	30	99
	Klebsiella michiganensis	trimethoprim/sulfamethoxazole	128	107	0	21
	Klebsiella pneumoniae	amikacin	2618	2353	93	172
		ampicillin/sulbactam	2080	1245	197	638
		cefepime	2924	2020	135	769
		ciprofloxacin	3180	1683	134	1363
		levofloxacin	2431	1460	320	651
		meropenem	3961	2889	195	877
	Klebsiella quasipneumoniae	cefepime	167	130	3	34
		trimethoprim/sulfamethoxazole	161	101	0	60
	Morganella morganii	gentamicin	176	154	1	21
		levofloxacin	195	143	13	39
	Proteus mirabilis	ampicillin/sulbactam	961	773	57	131
		gentamicin	836	719	64	53
		trimethoprim/sulfamethoxazole	952	694	0	258
	Pseudomonas aeruginosa	amikacin	2667	2349	95	223
		ciprofloxacin	2640	1630	206	804
	Staphylococcus aureus	rifampicin	3913	3856	9	48
		trimethoprim/sulfamethoxazole	3700	3453	0	247
	Staphylococcus hominis	tetracycline	149	110	0	39
	Staphylococcus lugdunensis	erythromycin	398	335	2	61
		tetracycline	395	365	0	30
	Streptococcus agalactiae	levofloxacin	669	647	0	22
	Streptococcus pneumoniae	tetracycline	2233	1166	469	598

## Sheet: S2 sir sp, drug, conf
			Totals			Keynome gAST				FDA Criteria Test
			# models # species | # drugs	# isolates	ASTs total S | I | R	cat agmt	maj rate	min rate	vmaj rate	p_err	p_err_category	p_vmaj	p_vmaj_category	p_maj	p_maj_category	fda_test
species	drug	panel
Acinetobacter baumannii	amikacin	R&D Stage	1 1 | 1	1	1 1 | 0 | 0	100.0% 20.7%-100.0% (1/1)	0.0% 0.0%-79.3% (0/1)	0.0% 0.0%-79.3% (0/1)	n/a --- (0/0)	1	uncertain			1	uncertain	uncertain
	cefepime	R&D Stage	1 1 | 1	7	7 4 | 1 | 2	71.4% 35.9%-91.8% (5/7)	0.0% 0.0%-49.0% (0/4)	28.6% 8.2%-64.1% (2/7)	0.0% 0.0%-65.8% (0/2)	0.149694	uncertain		uncertain	1	uncertain	uncertain
	ceftazidime	R&D Stage	1 1 | 1	7	7 3 | 4 | 0	57.1% 25.0%-84.2% (4/7)	0.0% 0.0%-56.1% (0/3)	42.9% 15.8%-75.0% (3/7)	n/a --- (0/0)	0.0256915	fail			1	uncertain	fail
	ciprofloxacin	Qualified	1 1 | 1	7	7 4 | 1 | 2	85.7% 48.7%-97.4% (6/7)	0.0% 0.0%-49.0% (0/4)	14.3% 2.6%-51.3% (1/7)	0.0% 0.0%-65.8% (0/2)	0.521703	uncertain		uncertain	1	uncertain	uncertain
	gentamicin	Qualified	1 1 | 1	7	7 4 | 0 | 3	85.7% 48.7%-97.4% (6/7)	0.0% 0.0%-49.0% (0/4)	0.0% 0.0%-35.4% (0/7)	33.3% 6.1%-79.2% (1/3)	0.521703	uncertain		fail	1	uncertain	fail
	imipenem	R&D Stage	1 1 | 1	7	7 5 | 0 | 2	100.0% 64.6%-100.0% (7/7)	0.0% 0.0%-43.4% (0/5)	0.0% 0.0%-35.4% (0/7)	0.0% 0.0%-65.8% (0/2)	1	uncertain		uncertain	1	uncertain	uncertain
	levofloxacin	R&D Stage	1 1 | 1	7	7 5 | 0 | 2	100.0% 64.6%-100.0% (7/7)	0.0% 0.0%-43.4% (0/5)	0.0% 0.0%-35.4% (0/7)	0.0% 0.0%-65.8% (0/2)	1	uncertain		uncertain	1	uncertain	uncertain
	meropenem	R&D Stage	1 1 | 1	7	7 5 | 0 | 2	100.0% 64.6%-100.0% (7/7)	0.0% 0.0%-43.4% (0/5)	0.0% 0.0%-35.4% (0/7)	0.0% 0.0%-65.8% (0/2)	1	uncertain		uncertain	1	uncertain	uncertain
	piperacillin/tazobactam	R&D Stage	1 1 | 1	7	7 5 | 0 | 2	100.0% 64.6%-100.0% (7/7)	0.0% 0.0%-43.4% (0/5)	0.0% 0.0%-35.4% (0/7)	0.0% 0.0%-65.8% (0/2)	1	uncertain		uncertain	1	uncertain	uncertain
	tobramycin	R&D Stage	1 1 | 1	7	7 4 | 1 | 2	85.7% 48.7%-97.4% (6/7)	0.0% 0.0%-49.0% (0/4)	14.3% 2.6%-51.3% (1/7)	0.0% 0.0%-65.8% (0/2)	0.521703	uncertain		uncertain	1	uncertain	uncertain
	trimethoprim/sulfamethoxazole	Qualified	1 1 | 1	7	7 6 | 0 | 1	85.7% 48.7%-97.4% (6/7)	16.7% 3.0%-56.4% (1/6)	0.0% 0.0%-35.4% (0/7)	0.0% 0.0%-79.3% (0/1)	0.521703	uncertain		uncertain	0.167028	uncertain	uncertain
Citrobacter freundii	gentamicin	R&D Stage	1 1 | 1	12	12 11 | 0 | 1	91.7% 64.6%-98.5% (11/12)	0.0% 0.0%-25.9% (0/11)	8.3% 1.5%-35.4% (1/12)	0.0% 0.0%-79.3% (0/1)	1	uncertain		uncertain	1	uncertain	uncertain
	levofloxacin	R&D Stage	1 1 | 1	12	12 7 | 4 | 1	66.7% 39.1%-86.2% (8/12)	0.0% 0.0%-35.4% (0/7)	33.3% 13.8%-60.9% (4/12)	0.0% 0.0%-79.3% (0/1)	0.0256375	fail		uncertain	1	uncertain	fail
	trimethoprim/sulfamethoxazole	R&D Stage	1 1 | 1	12	12 10 | 0 | 2	100.0% 75.8%-100.0% (12/12)	0.0% 0.0%-27.8% (0/10)	0.0% 0.0%-24.2% (0/12)	0.0% 0.0%-65.8% (0/2)	0.623427	uncertain		uncertain	1	uncertain	uncertain
Enterobacter cloacae	ciprofloxacin	R&D Stage	1 1 | 1	17	17 16 | 0 | 1	88.2% 65.7%-96.7% (15/17)	0.0% 0.0%-19.4% (0/16)	11.8% 3.3%-34.3% (2/17)	0.0% 0.0%-79.3% (0/1)	0.684987	uncertain		uncertain	1	uncertain	uncertain
	gentamicin	R&D Stage	1 1 | 1	17	17 16 | 0 | 1	100.0% 81.6%-100.0% (17/17)	0.0% 0.0%-19.4% (0/16)	0.0% 0.0%-18.4% (0/17)	0.0% 0.0%-79.3% (0/1)	0.404975	uncertain		uncertain	1	uncertain	uncertain
	levofloxacin	R&D Stage	1 1 | 1	17	17 16 | 1 | 0	94.1% 73.0%-99.0% (16/17)	0.0% 0.0%-19.4% (0/16)	5.9% 1.0%-27.0% (1/17)	n/a --- (0/0)	1	uncertain			1	uncertain	uncertain
	tobramycin	Qualified	1 1 | 1	17	17 16 | 0 | 1	94.1% 73.0%-99.0% (16/17)	0.0% 0.0%-19.4% (0/16)	5.9% 1.0%-27.0% (1/17)	0.0% 0.0%-79.3% (0/1)	1	uncertain		uncertain	1	uncertain	uncertain
	trimethoprim/sulfamethoxazole	R&D Stage	1 1 | 1	17	17 16 | 0 | 1	100.0% 81.6%-100.0% (17/17)	0.0% 0.0%-19.4% (0/16)	0.0% 0.0%-18.4% (0/17)	0.0% 0.0%-79.3% (0/1)	0.404975	uncertain		uncertain	1	uncertain	uncertain
Enterococcus faecalis	ciprofloxacin	Qualified	1 1 | 1	79	79 74 | 0 | 5	97.5% 91.2%-99.3% (77/79)	0.0% 0.0%-4.9% (0/74)	2.5% 0.7%-8.8% (2/79)	0.0% 0.0%-43.4% (0/5)	0.0226326	pass		uncertain	0.176666	uncertain	uncertain
	gentamicin high level	Qualified	1 1 | 1	69	69 61 | 0 | 8	97.1% 90.0%-99.2% (67/69)	1.6% 0.3%-8.7% (1/61)	0.0% 0.0%-5.3% (0/69)	12.5% 2.2%-47.1% (1/8)	0.0444861	pass		fail	1	uncertain	fail
	levofloxacin	Qualified	1 1 | 1	79	79 74 | 0 | 5	100.0% 95.4%-100.0% (79/79)	0.0% 0.0%-4.9% (0/74)	0.0% 0.0%-4.6% (0/79)	0.0% 0.0%-43.4% (0/5)	0.000477672	pass		uncertain	0.176666	uncertain	uncertain
	tetracycline	Qualified	1 1 | 1	79	79 29 | 0 | 50	97.5% 91.2%-99.3% (77/79)	0.0% 0.0%-11.7% (0/29)	1.3% 0.2%-6.8% (1/79)	2.0% 0.4%-10.5% (1/50)	0.0226326	pass		uncertain	1	uncertain	uncertain
	vancomycin	R&D Stage	1 1 | 1	79	79 78 | 0 | 1	98.7% 93.2%-99.8% (78/79)	0.0% 0.0%-4.7% (0/78)	1.3% 0.2%-6.8% (1/79)	0.0% 0.0%-79.3% (0/1)	0.00421705	pass		uncertain	0.178375	uncertain	uncertain
Enterococcus faecium	ampicillin	R&D Stage	1 1 | 1	18	18 7 | 0 | 11	94.4% 74.2%-99.0% (17/18)	0.0% 0.0%-35.4% (0/7)	0.0% 0.0%-17.6% (0/18)	9.1% 1.6%-37.7% (1/11)	1	uncertain		fail	1	uncertain	fail
	ciprofloxacin	Qualified	1 1 | 1	18	18 7 | 1 | 10	100.0% 82.4%-100.0% (18/18)	0.0% 0.0%-35.4% (0/7)	0.0% 0.0%-17.6% (0/18)	0.0% 0.0%-27.8% (0/10)	0.248291	uncertain		uncertain	1	uncertain	uncertain
	levofloxacin	Qualified	1 1 | 1	18	18 7 | 1 | 10	100.0% 82.4%-100.0% (18/18)	0.0% 0.0%-35.4% (0/7)	0.0% 0.0%-17.6% (0/18)	0.0% 0.0%-27.8% (0/10)	0.248291	uncertain		uncertain	1	uncertain	uncertain
	tetracycline	Qualified	1 1 | 1	18	18 9 | 0 | 9	88.9% 67.2%-96.9% (16/18)	0.0% 0.0%-29.9% (0/9)	5.6% 1.0%-25.8% (1/18)	11.1% 2.0%-43.5% (1/9)	0.699811	uncertain		fail	1	uncertain	fail
	vancomycin	Qualified	1 1 | 1	18	18 9 | 0 | 9	100.0% 82.4%-100.0% (18/18)	0.0% 0.0%-29.9% (0/9)	0.0% 0.0%-17.6% (0/18)	0.0% 0.0%-29.9% (0/9)	0.248291	uncertain		uncertain	1	uncertain	uncertain
Escherichia coli	ampicillin	Qualified	1 1 | 1	331	331 115 | 6 | 210	94.6% 91.6%-96.5% (313/331)	0.0% 0.0%-3.2% (0/115)	5.4% 3.5%-8.4% (18/331)	0.0% 0.0%-1.8% (0/210)	0.00429878	pass		pass	0.0530206	uncertain	uncertain
	ampicillin/sulbactam	R&D Stage	1 1 | 1	331	331 158 | 60 | 113	78.2% 73.5%-82.4% (259/331)	3.2% 1.4%-7.2% (5/158)	20.2% 16.3%-24.9% (67/331)	0.0% -0.0%-3.3% (0/113)	2.99197e-10	fail		pass	0.814162	uncertain	fail
	cefepime	R&D Stage	1 1 | 1	331	331 250 | 11 | 70	86.7% 82.6%-89.9% (287/331)	1.6% 0.6%-4.0% (4/250)	11.5% 8.5%-15.4% (38/331)	2.9% 0.8%-9.8% (2/70)	0.0536654	uncertain		uncertain	0.26268	uncertain	uncertain
	cefoxitin	R&D Stage	1 1 | 1	114	114 105 | 4 | 5	80.7% 72.5%-86.9% (92/114)	1.0% 0.2%-5.2% (1/105)	18.4% 12.4%-26.5% (21/114)	0.0% 0.0%-43.4% (0/5)	0.00253149	fail		uncertain	0.381675	uncertain	fail
	ceftazidime	Qualified	1 1 | 1	2	2 1 | 0 | 1	100.0% 34.2%-100.0% (2/2)	0.0% 0.0%-79.3% (0/1)	0.0% 0.0%-65.8% (0/2)	0.0% 0.0%-79.3% (0/1)	1	uncertain		uncertain	1	uncertain	uncertain
	ceftriaxone	Qualified	1 1 | 1	333	333 233 | 1 | 99	98.8% 97.0%-99.5% (329/333)	0.4% 0.1%-2.4% (1/233)	0.9% 0.3%-2.6% (3/333)	0.0% 0.0%-3.7% (0/99)	9.78458e-11	pass		pass	0.0117193	pass	pass
	ciprofloxacin	Qualified	1 1 | 1	331	331 186 | 9 | 136	90.9% 87.4%-93.6% (301/331)	0.5% 0.1%-3.0% (1/186)	7.9% 5.4%-11.3% (26/331)	2.2% 0.8%-6.3% (3/136)	0.646794	uncertain		pass	0.0489811	pass	uncertain
	ertapenem	R&D Stage	1 1 | 1	331	331 328 | 1 | 2	83.4% 79.0%-87.0% (276/331)	0.0% 0.0%-1.2% (0/328)	16.0% 12.5%-20.3% (53/331)	100.0% 34.2%-100.0% (2/2)	0.000216331	fail		fail	0.000115377	pass	fail
	gentamicin	Qualified	1 1 | 1	328	328 262 | 0 | 66	96.3% 93.7%-97.9% (316/328)	0.4% 0.1%-2.1% (1/262)	3.4% 1.9%-5.9% (11/328)	0.0% 0.0%-5.5% (0/66)	2.82808e-05	pass		pass	0.00578336	pass	pass
	imipenem	Qualified	1 1 | 1	331	331 331 | 0 | 0	99.7% 98.3%-99.9% (330/331)	0.0% 0.0%-1.1% (0/331)	0.3% 0.1%-1.7% (1/331)	n/a --- (0/0)	5.43247e-14	pass			7.15366e-05	pass	uncertain
	levofloxacin	Qualified	1 1 | 1	331	331 163 | 38 | 130	94.9% 91.9%-96.8% (314/331)	0.0% 0.0%-2.3% (0/163)	4.8% 3.0%-7.7% (16/331)	0.8% 0.1%-4.2% (1/130)	0.00178328	pass		pass	0.0175618	pass	pass
	meropenem	R&D Stage	1 1 | 1	84	84 84 | 0 | 0	86.9% 78.1%-92.5% (73/84)	0.0% 0.0%-4.4% (0/84)	13.1% 7.5%-21.9% (11/84)	n/a --- (0/0)	0.359743	uncertain			0.185854	uncertain	uncertain
	tobramycin	Qualified	1 1 | 1	331	331 260 | 30 | 41	96.4% 93.8%-97.9% (319/331)	0.4% 0.1%-2.1% (1/260)	2.7% 1.4%-5.1% (9/331)	4.9% 1.3%-16.1% (2/41)	2.07771e-05	pass		uncertain	0.0057542	pass	uncertain
	trimethoprim/sulfamethoxazole	Qualified	1 1 | 1	331	331 222 | 0 | 109	96.7% 94.1%-98.1% (320/331)	2.7% 1.2%-5.8% (6/222)	0.0% 0.0%-1.1% (0/331)	4.6% 2.0%-10.3% (5/109)	8.39209e-06	pass		fail	1	uncertain	fail
Klebsiella michiganensis	trimethoprim/sulfamethoxazole	R&D Stage	1 1 | 1	9	9 6 | 0 | 3	100.0% 70.1%-100.0% (9/9)	0.0% 0.0%-39.0% (0/6)	0.0% 0.0%-29.9% (0/9)	0.0% 0.0%-56.1% (0/3)	1	uncertain		uncertain	1	uncertain	uncertain
Klebsiella pneumoniae	amikacin	R&D Stage	1 1 | 1	45	45 45 | 0 | 0	97.8% 88.4%-99.6% (44/45)	0.0% 0.0%-7.9% (0/45)	2.2% 0.4%-11.6% (1/45)	n/a --- (0/0)	0.0843618	uncertain			0.646581	uncertain	uncertain
	ampicillin/sulbactam	R&D Stage	1 1 | 1	104	104 75 | 5 | 24	85.6% 77.6%-91.1% (89/104)	1.3% 0.2%-7.2% (1/75)	10.6% 6.0%-18.0% (11/104)	12.5% 4.3%-31.0% (3/24)	0.139558	uncertain		fail	0.729702	uncertain	fail
	cefepime	R&D Stage	1 1 | 1	104	104 89 | 1 | 14	85.6% 77.6%-91.1% (89/104)	3.4% 1.2%-9.4% (3/89)	11.5% 6.7%-19.1% (12/104)	0.0% 0.0%-21.5% (0/14)	0.139558	uncertain		uncertain	0.750985	uncertain	uncertain
	ceftriaxone	Qualified	1 1 | 1	104	104 84 | 0 | 20	99.0% 94.8%-99.8% (103/104)	0.0% 0.0%-4.4% (0/84)	1.0% 0.2%-5.2% (1/104)	0.0% 0.0%-16.1% (0/20)	0.000431487	pass		uncertain	0.185854	uncertain	uncertain
	ciprofloxacin	R&D Stage	1 1 | 1	104	104 77 | 3 | 24	95.2% 89.2%-97.9% (99/104)	0.0% -0.0%-4.8% (0/77)	3.8% 1.5%-9.5% (4/104)	4.2% 0.7%-20.2% (1/24)	0.0991762	uncertain		uncertain	0.17769	uncertain	uncertain
	ertapenem	Qualified	1 1 | 1	104	104 103 | 0 | 1	98.1% 93.3%-99.5% (102/104)	0.0% 0.0%-3.6% (0/103)	1.9% 0.5%-6.7% (2/104)	0.0% 0.0%-79.3% (0/1)	0.00273864	pass		uncertain	0.0792323	uncertain	uncertain
	gentamicin	Qualified	1 1 | 1	100	100 87 | 0 | 13	98.0% 93.0%-99.4% (98/100)	0.0% 0.0%-4.2% (0/87)	1.0% 0.2%-5.4% (1/100)	7.7% 1.4%-33.3% (1/13)	0.00392345	pass		uncertain	0.117737	uncertain	uncertain
	imipenem	Qualified	1 1 | 1	104	104 103 | 0 | 1	97.1% 91.9%-99.0% (101/104)	0.0% 0.0%-3.6% (0/103)	2.9% 1.0%-8.1% (3/104)	0.0% 0.0%-79.3% (0/1)	0.0127999	pass		uncertain	0.0792323	uncertain	uncertain
	levofloxacin	R&D Stage	1 1 | 1	104	104 75 | 16 | 13	90.4% 83.2%-94.7% (94/104)	0.0% 0.0%-4.9% (0/75)	8.7% 4.6%-15.6% (9/104)	7.7% 1.4%-33.3% (1/13)	1	uncertain		uncertain	0.176833	uncertain	uncertain
	meropenem	R&D Stage	1 1 | 1	45	45 45 | 0 | 0	93.3% 82.1%-97.7% (42/45)	0.0% 0.0%-7.9% (0/45)	6.7% 2.3%-17.9% (3/45)	n/a --- (0/0)	0.621208	uncertain			0.646581	uncertain	uncertain
	tobramycin	Qualified	1 1 | 1	104	104 86 | 5 | 13	94.2% 88.0%-97.3% (98/104)	1.2% 0.2%-6.3% (1/86)	4.8% 2.1%-10.8% (5/104)	0.0% 0.0%-22.8% (0/13)	0.189316	uncertain		uncertain	0.524815	uncertain	uncertain
	trimethoprim/sulfamethoxazole	Qualified	1 1 | 1	104	104 85 | 0 | 19	92.3% 85.6%-96.1% (96/104)	8.2% 4.0%-16.0% (7/85)	0.0% 0.0%-3.6% (0/104)	5.3% 0.9%-24.6% (1/19)	0.515436	uncertain		uncertain	0.0140951	fail	fail
Klebsiella quasipneumoniae	cefepime	R&D Stage	1 1 | 1	10	10 8 | 0 | 2	80.0% 49.0%-94.3% (8/10)	0.0% 0.0%-32.4% (0/8)	20.0% 5.7%-51.0% (2/10)	0.0% 0.0%-65.8% (0/2)	0.263901	uncertain		uncertain	1	uncertain	uncertain
	trimethoprim/sulfamethoxazole	R&D Stage	1 1 | 1	10	10 7 | 0 | 3	100.0% 72.2%-100.0% (10/10)	0.0% 0.0%-35.4% (0/7)	0.0% 0.0%-27.8% (0/10)	0.0% 0.0%-56.1% (0/3)	0.61258	uncertain		uncertain	1	uncertain	uncertain
Morganella morganii	ciprofloxacin	Qualified	1 1 | 1	11	11 4 | 0 | 7	100.0% 74.1%-100.0% (11/11)	0.0% 0.0%-49.0% (0/4)	0.0% 0.0%-25.9% (0/11)	0.0% 0.0%-35.4% (0/7)	0.616454	uncertain		uncertain	1	uncertain	uncertain
	gentamicin	R&D Stage	1 1 | 1	11	11 9 | 0 | 2	90.9% 62.3%-98.4% (10/11)	0.0% 0.0%-29.9% (0/9)	9.1% 1.6%-37.7% (1/11)	0.0% 0.0%-65.8% (0/2)	1	uncertain		uncertain	1	uncertain	uncertain
	levofloxacin	R&D Stage	1 1 | 1	11	11 4 | 1 | 6	100.0% 74.1%-100.0% (11/11)	0.0% 0.0%-49.0% (0/4)	0.0% 0.0%-25.9% (0/11)	0.0% 0.0%-39.0% (0/6)	0.616454	uncertain		uncertain	1	uncertain	uncertain
	trimethoprim/sulfamethoxazole	Qualified	1 1 | 1	11	11 4 | 0 | 7	100.0% 74.1%-100.0% (11/11)	0.0% 0.0%-49.0% (0/4)	0.0% 0.0%-25.9% (0/11)	0.0% 0.0%-35.4% (0/7)	0.616454	uncertain		uncertain	1	uncertain	uncertain
Proteus mirabilis	ampicillin	Qualified	1 1 | 1	44	44 29 | 0 | 15	95.5% 84.9%-98.7% (42/44)	0.0% 0.0%-11.7% (0/29)	2.3% 0.4%-11.8% (1/44)	6.7% 1.2%-29.8% (1/15)	0.315995	uncertain		uncertain	1	uncertain	uncertain
	ampicillin/sulbactam	R&D Stage	1 1 | 1	44	44 33 | 5 | 6	75.0% 60.6%-85.4% (33/44)	0.0% 0.0%-10.4% (0/33)	25.0% 14.6%-39.4% (11/44)	0.0% 0.0%-39.0% (0/6)	0.00335454	fail		uncertain	0.626466	uncertain	fail
	ciprofloxacin	Qualified	1 1 | 1	44	44 24 | 0 | 20	100.0% 92.0%-100.0% (44/44)	0.0% 0.0%-13.8% (0/24)	0.0% 0.0%-8.0% (0/44)	0.0% 0.0%-16.1% (0/20)	0.0199534	pass		uncertain	1	uncertain	uncertain
	gentamicin	R&D Stage	1 1 | 1	44	44 37 | 1 | 6	86.4% 73.3%-93.6% (38/44)	2.7% 0.5%-13.8% (1/37)	11.4% 5.0%-24.0% (5/44)	0.0% 0.0%-39.0% (0/6)	0.444809	uncertain		uncertain	1	uncertain	uncertain
	levofloxacin	Qualified	1 1 | 1	44	44 23 | 3 | 18	95.5% 84.9%-98.7% (42/44)	0.0% 0.0%-14.3% (0/23)	4.5% 1.3%-15.1% (2/44)	0.0% 0.0%-17.6% (0/18)	0.315995	uncertain		uncertain	1	uncertain	uncertain
	trimethoprim/sulfamethoxazole	R&D Stage	1 1 | 1	44	44 26 | 0 | 18	90.9% 78.8%-96.4% (40/44)	15.4% 6.2%-33.5% (4/26)	0.0% 0.0%-8.0% (0/44)	0.0% 0.0%-17.6% (0/18)	1	uncertain		uncertain	0.00713902	fail	fail
Pseudomonas aeruginosa	amikacin	R&D Stage	1 1 | 1	79	79 79 | 0 | 0	96.2% 89.4%-98.7% (76/79)	0.0% 0.0%-4.6% (0/79)	3.8% 1.3%-10.6% (3/79)	n/a --- (0/0)	0.0873729	uncertain			0.179226	uncertain	uncertain
	ciprofloxacin	R&D Stage	1 1 | 1	79	79 60 | 4 | 15	86.1% 76.8%-92.0% (68/79)	0.0% 0.0%-6.0% (0/60)	5.1% 2.0%-12.3% (4/79)	46.7% 24.8%-69.9% (7/15)	0.256885	uncertain		fail	0.266549	uncertain	fail
	tobramycin	Qualified	1 1 | 1	79	79 74 | 0 | 5	97.5% 91.2%-99.3% (77/79)	0.0% 0.0%-4.9% (0/74)	2.5% 0.7%-8.8% (2/79)	0.0% 0.0%-43.4% (0/5)	0.0226326	pass		uncertain	0.176666	uncertain	uncertain
Staphylococcus aureus	clindamycin	Qualified	1 1 | 1	191	191 134 | 0 | 57	97.9% 94.7%-99.2% (187/191)	2.2% 0.8%-6.4% (3/134)	0.0% 0.0%-2.0% (0/191)	1.8% 0.3%-9.3% (1/57)	3.12867e-05	pass		uncertain	0.801664	uncertain	uncertain
	erythromycin	Qualified	1 1 | 1	191	191 99 | 2 | 90	97.4% 94.0%-98.9% (186/191)	1.0% 0.2%-5.5% (1/99)	2.1% 0.8%-5.3% (4/191)	0.0% 0.0%-4.1% (0/90)	0.000149888	pass		pass	0.376205	uncertain	uncertain
	levofloxacin	Qualified	1 1 | 1	190	190 129 | 0 | 61	99.5% 97.1%-99.9% (189/190)	0.8% 0.1%-4.3% (1/129)	0.0% 0.0%-2.0% (0/190)	0.0% 0.0%-5.9% (0/61)	8.03429e-08	pass		pass	0.192495	uncertain	uncertain
	oxacillin	Qualified	1 1 | 1	191	191 127 | 0 | 64	99.5% 97.1%-99.9% (190/191)	0.8% 0.1%-4.3% (1/127)	0.0% 0.0%-2.0% (0/191)	0.0% 0.0%-5.7% (0/64)	8.25377e-08	pass		pass	0.191642	uncertain	uncertain
	rifampicin	R&D Stage	1 1 | 1	191	191 189 | 0 | 2	100.0% 98.0%-100.0% (191/191)	0.0% 0.0%-2.0% (0/189)	0.0% 0.0%-2.0% (0/191)	0.0% 0.0%-65.8% (0/2)	3.44817e-09	pass		uncertain	0.00810613	pass	uncertain
	tetracycline	Qualified	1 1 | 1	191	191 167 | 0 | 24	99.5% 97.1%-99.9% (190/191)	0.6% 0.1%-3.3% (1/167)	0.0% 0.0%-2.0% (0/191)	0.0% 0.0%-13.8% (0/24)	8.25377e-08	pass		uncertain	0.0680885	uncertain	uncertain
	trimethoprim/sulfamethoxazole	R&D Stage	1 1 | 1	191	191 179 | 0 | 12	99.0% 96.3%-99.7% (189/191)	1.1% 0.3%-4.0% (2/179)	0.0% 0.0%-2.0% (0/191)	0.0% 0.0%-24.2% (0/12)	7.68416e-07	pass		uncertain	0.18508	uncertain	uncertain
Staphylococcus epidermidis	clindamycin	Qualified	1 1 | 1	33	33 13 | 0 | 20	90.9% 76.4%-96.9% (30/33)	7.7% 1.4%-33.3% (1/13)	3.0% 0.5%-15.3% (1/33)	5.0% 0.9%-23.6% (1/20)	1	uncertain		uncertain	0.326973	uncertain	uncertain
	erythromycin	Qualified	1 1 | 1	33	33 9 | 0 | 24	100.0% 89.6%-100.0% (33/33)	0.0% 0.0%-29.9% (0/9)	0.0% 0.0%-10.4% (0/33)	0.0% 0.0%-13.8% (0/24)	0.072607	uncertain		uncertain	1	uncertain	uncertain
	levofloxacin	Qualified	1 1 | 1	33	33 18 | 0 | 15	100.0% 89.6%-100.0% (33/33)	0.0% 0.0%-17.6% (0/18)	0.0% 0.0%-10.4% (0/33)	0.0% 0.0%-20.4% (0/15)	0.072607	uncertain		uncertain	1	uncertain	uncertain
	oxacillin	Qualified	1 1 | 1	33	33 10 | 0 | 23	100.0% 89.6%-100.0% (33/33)	0.0% 0.0%-27.8% (0/10)	0.0% 0.0%-10.4% (0/33)	0.0% 0.0%-14.3% (0/23)	0.072607	uncertain		uncertain	1	uncertain	uncertain
	rifampicin	Qualified	1 1 | 1	33	33 32 | 0 | 1	97.0% 84.7%-99.5% (32/33)	0.0% 0.0%-10.7% (0/32)	3.0% 0.5%-15.3% (1/33)	0.0% 0.0%-79.3% (0/1)	0.250323	uncertain		uncertain	1	uncertain	uncertain
	tetracycline	Qualified	1 1 | 1	33	33 31 | 0 | 2	100.0% 89.6%-100.0% (33/33)	0.0% 0.0%-11.0% (0/31)	0.0% 0.0%-10.4% (0/33)	0.0% 0.0%-65.8% (0/2)	0.072607	uncertain		uncertain	1	uncertain	uncertain
	trimethoprim/sulfamethoxazole	Qualified	1 1 | 1	33	33 20 | 0 | 13	100.0% 89.6%-100.0% (33/33)	0.0% 0.0%-16.1% (0/20)	0.0% 0.0%-10.4% (0/33)	0.0% 0.0%-22.8% (0/13)	0.072607	uncertain		uncertain	1	uncertain	uncertain
Staphylococcus hominis	erythromycin	Qualified	1 1 | 1	3	3 0 | 0 | 3	100.0% 43.9%-100.0% (3/3)	n/a --- (0/0)	0.0% 0.0%-56.1% (0/3)	0.0% 0.0%-56.1% (0/3)	1	uncertain		uncertain			uncertain
	levofloxacin	Qualified	1 1 | 1	3	3 3 | 0 | 0	100.0% 43.9%-100.0% (3/3)	0.0% 0.0%-56.1% (0/3)	0.0% 0.0%-56.1% (0/3)	n/a --- (0/0)	1	uncertain			1	uncertain	uncertain
	tetracycline	R&D Stage	1 1 | 1	3	3 3 | 0 | 0	100.0% 43.9%-100.0% (3/3)	0.0% 0.0%-56.1% (0/3)	0.0% 0.0%-56.1% (0/3)	n/a --- (0/0)	1	uncertain			1	uncertain	uncertain
Staphylococcus lugdunensis	clindamycin	Qualified	1 1 | 1	3	3 1 | 0 | 2	100.0% 43.9%-100.0% (3/3)	0.0% 0.0%-79.3% (0/1)	0.0% 0.0%-56.1% (0/3)	0.0% 0.0%-65.8% (0/2)	1	uncertain		uncertain	1	uncertain	uncertain
	erythromycin	R&D Stage	1 1 | 1	3	3 1 | 0 | 2	100.0% 43.9%-100.0% (3/3)	0.0% 0.0%-79.3% (0/1)	0.0% 0.0%-56.1% (0/3)	0.0% 0.0%-65.8% (0/2)	1	uncertain		uncertain	1	uncertain	uncertain
	tetracycline	R&D Stage	1 1 | 1	3	3 3 | 0 | 0	100.0% 43.9%-100.0% (3/3)	0.0% 0.0%-56.1% (0/3)	0.0% 0.0%-56.1% (0/3)	n/a --- (0/0)	1	uncertain			1	uncertain	uncertain
Streptococcus agalactiae	clindamycin	Qualified	1 1 | 1	1	1 0 | 0 | 1	100.0% 20.7%-100.0% (1/1)	n/a --- (0/0)	0.0% 0.0%-79.3% (0/1)	0.0% 0.0%-79.3% (0/1)	1	uncertain		uncertain			uncertain
	erythromycin	Qualified	1 1 | 1	1	1 0 | 1 | 0	100.0% 20.7%-100.0% (1/1)	n/a --- (0/0)	0.0% 0.0%-79.3% (0/1)	n/a --- (0/0)	1	uncertain					uncertain
	levofloxacin	R&D Stage	1 1 | 1	1	1 1 | 0 | 0	100.0% 20.7%-100.0% (1/1)	0.0% 0.0%-79.3% (0/1)	0.0% 0.0%-79.3% (0/1)	n/a --- (0/0)	1	uncertain			1	uncertain	uncertain
Streptococcus pneumoniae	clindamycin	Qualified	1 1 | 1	2	2 2 | 0 | 0	100.0% 34.2%-100.0% (2/2)	0.0% 0.0%-65.8% (0/2)	0.0% 0.0%-65.8% (0/2)	n/a --- (0/0)	1	uncertain			1	uncertain	uncertain
	erythromycin	Qualified	1 1 | 1	2	2 2 | 0 | 0	100.0% 34.2%-100.0% (2/2)	0.0% 0.0%-65.8% (0/2)	0.0% 0.0%-65.8% (0/2)	n/a --- (0/0)	1	uncertain			1	uncertain	uncertain
	tetracycline	R&D Stage	1 1 | 1	2	2 2 | 0 | 0	100.0% 34.2%-100.0% (2/2)	0.0% 0.0%-65.8% (0/2)	0.0% 0.0%-65.8% (0/2)	n/a --- (0/0)	1	uncertain			1	uncertain	uncertain

## Sheet: S3 sir sp grp, dr cls, conf
			Totals			Keynome gAST				FDA Criteria Test
			# models # species | # drugs	# isolates	ASTs total S | I | R	cat agmt	maj rate	min rate	vmaj rate	p_err	p_err_category	p_vmaj	p_vmaj_category	p_maj	p_maj_category	fda_test
species_group	drug_class	panel
Acinetobacter	aminoglycoside	Qualified	1 1 | 1	7	7 4 | 0 | 3	85.7% 48.7%-97.4% (6/7)	0.0% 0.0%-49.0% (0/4)	0.0% 0.0%-35.4% (0/7)	33.3% 6.1%-79.2% (1/3)	0.521703	uncertain		fail	1	uncertain	fail
		R&D Stage	2 1 | 2	7	8 5 | 1 | 2	87.5% 52.9%-97.8% (7/8)	0.0% 0.0%-43.4% (0/5)	12.5% 2.2%-47.1% (1/8)	0.0% 0.0%-65.8% (0/2)	0.569533	uncertain		uncertain	1	uncertain	uncertain
	beta-lactam combination agent	R&D Stage	1 1 | 1	7	7 5 | 0 | 2	100.0% 64.6%-100.0% (7/7)	0.0% 0.0%-43.4% (0/5)	0.0% 0.0%-35.4% (0/7)	0.0% 0.0%-65.8% (0/2)	1	uncertain		uncertain	1	uncertain	uncertain
	carbapenem	R&D Stage	2 1 | 2	7	14 10 | 0 | 4	100.0% 78.5%-100.0% (14/14)	0.0% 0.0%-27.8% (0/10)	0.0% 0.0%-21.5% (0/14)	0.0% 0.0%-49.0% (0/4)	0.387128	uncertain		uncertain	1	uncertain	uncertain
	cephem	R&D Stage	2 1 | 2	7	14 7 | 5 | 2	64.3% 38.8%-83.7% (9/14)	0.0% 0.0%-35.4% (0/7)	35.7% 16.3%-61.2% (5/14)	0.0% 0.0%-65.8% (0/2)	0.00923021	fail		uncertain	1	uncertain	fail
	fluoroquinolone	Qualified	1 1 | 1	7	7 4 | 1 | 2	85.7% 48.7%-97.4% (6/7)	0.0% 0.0%-49.0% (0/4)	14.3% 2.6%-51.3% (1/7)	0.0% 0.0%-65.8% (0/2)	0.521703	uncertain		uncertain	1	uncertain	uncertain
		R&D Stage	1 1 | 1	7	7 5 | 0 | 2	100.0% 64.6%-100.0% (7/7)	0.0% 0.0%-43.4% (0/5)	0.0% 0.0%-35.4% (0/7)	0.0% 0.0%-65.8% (0/2)	1	uncertain		uncertain	1	uncertain	uncertain
	folate pathway antagonist	Qualified	1 1 | 1	7	7 6 | 0 | 1	85.7% 48.7%-97.4% (6/7)	16.7% 3.0%-56.4% (1/6)	0.0% 0.0%-35.4% (0/7)	0.0% 0.0%-79.3% (0/1)	0.521703	uncertain		uncertain	0.167028	uncertain	uncertain
Enterobacterales	aminoglycoside	Qualified	5 3 | 2	452	880 711 | 35 | 134	96.2% 94.8%-97.3% (847/880)	0.4% 0.1%-1.2% (3/711)	3.1% 2.1%-4.4% (27/880)	2.2% 0.8%-6.4% (3/134)	4.43126e-12	pass		pass	1.47214e-06	pass	pass
		R&D Stage	5 5 | 2	129	129 118 | 1 | 10	93.0% 87.3%-96.3% (120/129)	0.8% 0.1%-4.6% (1/118)	6.2% 3.2%-11.8% (8/129)	0.0% 0.0%-27.8% (0/10)	0.304448	uncertain		uncertain	0.272485	uncertain	uncertain
	beta-lactam combination agent	R&D Stage	3 3 | 1	479	479 266 | 70 | 143	79.5% 75.7%-82.9% (381/479)	2.3% 1.0%-4.8% (6/266)	18.6% 15.4%-22.3% (89/479)	2.1% 0.7%-6.0% (3/143)	8.65995e-12	fail		pass	0.591067	uncertain	fail
	carbapenem	Qualified	3 2 | 2	435	539 537 | 0 | 2	98.9% 97.6%-99.5% (533/539)	0.0% 0.0%-0.7% (0/537)	1.1% 0.5%-2.4% (6/539)	0.0% 0.0%-65.8% (0/2)	2.35274e-17	pass		uncertain	1.61723e-07	pass	uncertain
		R&D Stage	3 2 | 2	376	460 457 | 1 | 2	85.0% 81.4%-88.0% (391/460)	0.0% 0.0%-0.8% (0/457)	14.6% 11.6%-18.1% (67/460)	100.0% 34.2%-100.0% (2/2)	0.000779048	fail		fail	1.54844e-06	pass	fail
	cephem	Qualified	3 2 | 2	437	439 318 | 1 | 120	98.9% 97.4%-99.5% (434/439)	0.3% 0.1%-1.8% (1/318)	0.9% 0.4%-2.3% (4/439)	0.0% 0.0%-3.1% (0/120)	3.23647e-14	pass		pass	0.00140784	pass	pass
		R&D Stage	4 3 | 2	445	559 452 | 16 | 91	85.2% 82.0%-87.9% (476/559)	1.8% 0.9%-3.5% (8/452)	13.1% 10.5%-16.1% (73/559)	2.2% 0.6%-7.7% (2/91)	0.000303983	fail		uncertain	0.164936	uncertain	fail
	fluoroquinolone	Qualified	5 3 | 2	386	761 400 | 50 | 311	93.6% 91.6%-95.1% (712/761)	0.2% 0.0%-1.4% (1/400)	5.8% 4.3%-7.7% (44/761)	1.3% 0.5%-3.3% (4/311)	0.00069024	pass		pass	0.000168507	pass	pass
		R&D Stage	6 4 | 2	144	265 195 | 25 | 45	91.7% 87.8%-94.5% (243/265)	0.0% 0.0%-1.9% (0/195)	7.5% 4.9%-11.4% (20/265)	4.4% 1.2%-14.8% (2/45)	0.412597	uncertain		uncertain	0.00509925	pass	uncertain
	folate pathway antagonist	Qualified	3 3 | 1	446	446 311 | 0 | 135	95.7% 93.4%-97.3% (427/446)	4.2% 2.5%-7.0% (13/311)	0.0% 0.0%-0.9% (0/446)	4.4% 2.1%-9.4% (6/135)	1.19361e-05	pass		fail	0.239904	uncertain	fail
		R&D Stage	5 5 | 1	92	92 65 | 0 | 27	95.7% 89.3%-98.3% (88/92)	6.2% 2.4%-14.8% (4/65)	0.0% 0.0%-4.0% (0/92)	0.0% 0.0%-12.5% (0/27)	0.0802682	uncertain		uncertain	0.131123	uncertain	uncertain
	penam	Qualified	2 2 | 1	375	375 144 | 6 | 225	94.7% 91.9%-96.5% (355/375)	0.0% 0.0%-2.6% (0/144)	5.1% 3.3%-7.8% (19/375)	0.4% 0.1%-2.5% (1/225)	0.0018247	pass		pass	0.0244015	pass	pass
Enterococci	aminoglycoside	Qualified	1 1 | 1	69	69 61 | 0 | 8	97.1% 90.0%-99.2% (67/69)	1.6% 0.3%-8.7% (1/61)	0.0% 0.0%-5.3% (0/69)	12.5% 2.2%-47.1% (1/8)	0.0444861	pass		fail	1	uncertain	fail
	fluoroquinolone	Qualified	4 2 | 2	97	194 162 | 2 | 30	99.0% 96.3%-99.7% (192/194)	0.0% 0.0%-2.3% (0/162)	1.0% 0.3%-3.7% (2/194)	0.0% 0.0%-11.4% (0/30)	5.25324e-07	pass		uncertain	0.017331	pass	uncertain
	glycopeptide	Qualified	1 1 | 1	18	18 9 | 0 | 9	100.0% 82.4%-100.0% (18/18)	0.0% 0.0%-29.9% (0/9)	0.0% 0.0%-17.6% (0/18)	0.0% 0.0%-29.9% (0/9)	0.248291	uncertain		uncertain	1	uncertain	uncertain
		R&D Stage	1 1 | 1	79	79 78 | 0 | 1	98.7% 93.2%-99.8% (78/79)	0.0% 0.0%-4.7% (0/78)	1.3% 0.2%-6.8% (1/79)	0.0% 0.0%-79.3% (0/1)	0.00421705	pass		uncertain	0.178375	uncertain	uncertain
	penam	R&D Stage	1 1 | 1	18	18 7 | 0 | 11	94.4% 74.2%-99.0% (17/18)	0.0% 0.0%-35.4% (0/7)	0.0% 0.0%-17.6% (0/18)	9.1% 1.6%-37.7% (1/11)	1	uncertain		fail	1	uncertain	fail
	tetracycline	Qualified	2 2 | 1	97	97 38 | 0 | 59	95.9% 89.9%-98.4% (93/97)	0.0% 0.0%-9.2% (0/38)	2.1% 0.6%-7.2% (2/97)	3.4% 0.9%-11.5% (2/59)	0.0602894	uncertain		uncertain	0.630632	uncertain	uncertain
Pseudomonas	aminoglycoside	Qualified	1 1 | 1	79	79 74 | 0 | 5	97.5% 91.2%-99.3% (77/79)	0.0% 0.0%-4.9% (0/74)	2.5% 0.7%-8.8% (2/79)	0.0% 0.0%-43.4% (0/5)	0.0226326	pass		uncertain	0.176666	uncertain	uncertain
		R&D Stage	1 1 | 1	79	79 79 | 0 | 0	96.2% 89.4%-98.7% (76/79)	0.0% 0.0%-4.6% (0/79)	3.8% 1.3%-10.6% (3/79)	n/a --- (0/0)	0.0873729	uncertain			0.179226	uncertain	uncertain
	fluoroquinolone	R&D Stage	1 1 | 1	79	79 60 | 4 | 15	86.1% 76.8%-92.0% (68/79)	0.0% 0.0%-6.0% (0/60)	5.1% 2.0%-12.3% (4/79)	46.7% 24.8%-69.9% (7/15)	0.256885	uncertain		fail	0.266549	uncertain	fail
Staphylococci	fluoroquinolone	Qualified	3 3 | 1	226	226 150 | 0 | 76	99.6% 97.5%-99.9% (225/226)	0.7% 0.1%-3.7% (1/150)	0.0% -0.0%-1.7% (0/226)	0.0% 0.0%-4.8% (0/76)	2.37601e-09	pass		pass	0.141922	uncertain	uncertain
	folate pathway antagonist	Qualified	1 1 | 1	33	33 20 | 0 | 13	100.0% 89.6%-100.0% (33/33)	0.0% 0.0%-16.1% (0/20)	0.0% 0.0%-10.4% (0/33)	0.0% 0.0%-22.8% (0/13)	0.072607	uncertain		uncertain	1	uncertain	uncertain
		R&D Stage	1 1 | 1	191	191 179 | 0 | 12	99.0% 96.3%-99.7% (189/191)	1.1% 0.3%-4.0% (2/179)	0.0% 0.0%-2.0% (0/191)	0.0% 0.0%-24.2% (0/12)	7.68416e-07	pass		uncertain	0.18508	uncertain	uncertain
	lincosamide	Qualified	3 3 | 1	227	227 148 | 0 | 79	96.9% 93.8%-98.5% (220/227)	2.7% 1.1%-6.7% (4/148)	0.4% 0.1%-2.5% (1/227)	2.5% 0.7%-8.8% (2/79)	0.000137729	pass		uncertain	1	uncertain	uncertain
	macrolide	Qualified	3 3 | 1	227	227 108 | 2 | 117	97.8% 94.9%-99.1% (222/227)	0.9% 0.2%-5.1% (1/108)	1.8% 0.7%-4.4% (4/227)	0.0% 0.0%-3.2% (0/117)	7.04285e-06	pass		pass	0.386188	uncertain	uncertain
		R&D Stage	1 1 | 1	3	3 1 | 0 | 2	100.0% 43.9%-100.0% (3/3)	0.0% 0.0%-79.3% (0/1)	0.0% 0.0%-56.1% (0/3)	0.0% 0.0%-65.8% (0/2)	1	uncertain		uncertain	1	uncertain	uncertain
	penam	Qualified	2 2 | 1	224	224 137 | 0 | 87	99.6% 97.5%-99.9% (223/224)	0.7% 0.1%-4.0% (1/137)	0.0% 0.0%-1.7% (0/224)	0.0% 0.0%-4.2% (0/87)	2.29862e-09	pass		pass	0.199957	uncertain	uncertain
	rifamycin	Qualified	1 1 | 1	33	33 32 | 0 | 1	97.0% 84.7%-99.5% (32/33)	0.0% 0.0%-10.7% (0/32)	3.0% 0.5%-15.3% (1/33)	0.0% 0.0%-79.3% (0/1)	0.250323	uncertain		uncertain	1	uncertain	uncertain
		R&D Stage	1 1 | 1	191	191 189 | 0 | 2	100.0% 98.0%-100.0% (191/191)	0.0% 0.0%-2.0% (0/189)	0.0% 0.0%-2.0% (0/191)	0.0% 0.0%-65.8% (0/2)	3.44817e-09	pass		uncertain	0.00810613	pass	uncertain
	tetracycline	Qualified	2 2 | 1	224	224 198 | 0 | 26	99.6% 97.5%-99.9% (223/224)	0.5% 0.1%-2.8% (1/198)	0.0% 0.0%-1.7% (0/224)	0.0% 0.0%-12.9% (0/26)	2.29862e-09	pass		uncertain	0.0342787	pass	uncertain
		R&D Stage	2 2 | 1	6	6 6 | 0 | 0	100.0% 61.0%-100.0% (6/6)	0.0% 0.0%-39.0% (0/6)	0.0% 0.0%-39.0% (0/6)	n/a --- (0/0)	1	uncertain			1	uncertain	uncertain
Streptococci	fluoroquinolone	R&D Stage	1 1 | 1	1	1 1 | 0 | 0	100.0% 20.7%-100.0% (1/1)	0.0% 0.0%-79.3% (0/1)	0.0% 0.0%-79.3% (0/1)	n/a --- (0/0)	1	uncertain			1	uncertain	uncertain
	lincosamide	Qualified	2 2 | 1	3	3 2 | 0 | 1	100.0% 43.9%-100.0% (3/3)	0.0% 0.0%-65.8% (0/2)	0.0% 0.0%-56.1% (0/3)	0.0% 0.0%-79.3% (0/1)	1	uncertain		uncertain	1	uncertain	uncertain
	macrolide	Qualified	2 2 | 1	3	3 2 | 1 | 0	100.0% 43.9%-100.0% (3/3)	0.0% 0.0%-65.8% (0/2)	0.0% 0.0%-56.1% (0/3)	n/a --- (0/0)	1	uncertain			1	uncertain	uncertain
	tetracycline	R&D Stage	1 1 | 1	2	2 2 | 0 | 0	100.0% 34.2%-100.0% (2/2)	0.0% 0.0%-65.8% (0/2)	0.0% 0.0%-65.8% (0/2)	n/a --- (0/0)	1	uncertain			1	uncertain	uncertain

## Sheet: S4 binary sp, drug, conf
				Totals			Keynome gAST					ResFinder					accuracy					sensitivity					specificity
				# models # species | # drugs	# isolates	ASTs total S | NS	binary accuracy	negative predictive value	positive predictive value	sensitivity	specificity	binary accuracy	negative predictive value	positive predictive value	sensitivity	specificity	better	delta	delta_l	delta_u	p_value_corrected	better	delta	delta_l	delta_u	p_value_corrected	better	delta	delta_l	delta_u	p_value_corrected
species	drug	panel	PointFinder DB
Acinetobacter baumannii	amikacin	R&D Stage	Unsupported	1 1 | 1	1	1 1 | 0	100.0% 20.7%-100.0% (1/1)	100.0% 20.7%-100.0% (1/1)	n/a --- (0/0)	n/a --- (0/0)	100.0% 20.7%-100.0% (1/1)	100.0% 20.7%-100.0% (1/1)	100.0% 20.7%-100.0% (1/1)	n/a --- (0/0)	n/a --- (0/0)	100.0% 20.7%-100.0% (1/1)		0	-0.923936	0.923936	1							0	-0.923936	0.923936	1
	cefepime	R&D Stage	Unsupported	1 1 | 1	7	7 4 | 3	71.4% 35.9%-91.8% (5/7)	75.0% 30.1%-95.4% (3/4)	66.7% 20.8%-93.9% (2/3)	66.7% 20.8%-93.9% (2/3)	75.0% 30.1%-95.4% (3/4)	57.1% 25.0%-84.2% (4/7)	57.1% 25.0%-84.2% (4/7)	n/a --- (0/0)	0.0% 0.0%-56.1% (0/3)	100.0% 51.0%-100.0% (4/4)		0.111111	-0.370405	0.592627	0.954844		0.4	-0.301218	1.10122	0.500497		-0.166667	-0.716518	0.383185	0.668022
	ceftazidime	R&D Stage	Unsupported	1 1 | 1	7	7 3 | 4	71.4% 35.9%-91.8% (5/7)	60.0% 23.1%-88.2% (3/5)	100.0% 34.2%-100.0% (2/2)	50.0% 15.0%-85.0% (2/4)	100.0% 43.9%-100.0% (3/3)	42.9% 15.8%-75.0% (3/7)	42.9% 15.8%-75.0% (3/7)	n/a --- (0/0)	0.0% 0.0%-49.0% (0/4)	100.0% 43.9%-100.0% (3/3)		0.222222	-0.188416	0.63286	0.343575		0.333333	-0.263065	0.929731	0.500497		0	-0.554362	0.554362	1
	ciprofloxacin	Qualified	Unsupported	1 1 | 1	7	7 4 | 3	85.7% 48.7%-97.4% (6/7)	80.0% 37.6%-96.4% (4/5)	100.0% 34.2%-100.0% (2/2)	66.7% 20.8%-93.9% (2/3)	100.0% 51.0%-100.0% (4/4)	57.1% 25.0%-84.2% (4/7)	57.1% 25.0%-84.2% (4/7)	n/a --- (0/0)	0.0% 0.0%-56.1% (0/3)	100.0% 51.0%-100.0% (4/4)		0.222222	-0.188416	0.63286	0.343575		0.4	-0.301218	1.10122	0.500497		0	-0.461968	0.461968	1
	gentamicin	Qualified	Unsupported	1 1 | 1	7	7 4 | 3	85.7% 48.7%-97.4% (6/7)	80.0% 37.6%-96.4% (4/5)	100.0% 34.2%-100.0% (2/2)	66.7% 20.8%-93.9% (2/3)	100.0% 51.0%-100.0% (4/4)	85.7% 48.7%-97.4% (6/7)	80.0% 37.6%-96.4% (4/5)	100.0% 34.2%-100.0% (2/2)	66.7% 20.8%-93.9% (2/3)	100.0% 51.0%-100.0% (4/4)		0	-0.307979	0.307979	1		0	-0.554362	0.554362	1		0	-0.461968	0.461968	1
	imipenem	R&D Stage	Unsupported	1 1 | 1	7	7 5 | 2	100.0% 64.6%-100.0% (7/7)	100.0% 56.6%-100.0% (5/5)	100.0% 34.2%-100.0% (2/2)	100.0% 34.2%-100.0% (2/2)	100.0% 56.6%-100.0% (5/5)	100.0% 64.6%-100.0% (7/7)	100.0% 56.6%-100.0% (5/5)	100.0% 34.2%-100.0% (2/2)	100.0% 34.2%-100.0% (2/2)	100.0% 56.6%-100.0% (5/5)		0	-0.307979	0.307979	1		0	-0.692952	0.692952	1		0	-0.395973	0.395973	1
	levofloxacin	R&D Stage	Unsupported	1 1 | 1	7	7 5 | 2	100.0% 64.6%-100.0% (7/7)	100.0% 56.6%-100.0% (5/5)	100.0% 34.2%-100.0% (2/2)	100.0% 34.2%-100.0% (2/2)	100.0% 56.6%-100.0% (5/5)	71.4% 35.9%-91.8% (5/7)	71.4% 35.9%-91.8% (5/7)	n/a --- (0/0)	0.0% 0.0%-65.8% (0/2)	100.0% 56.6%-100.0% (5/5)		0.222222	-0.188416	0.63286	0.343575		0.5	-0.348689	1.34869	0.500497		0	-0.395973	0.395973	1
	meropenem	R&D Stage	Unsupported	1 1 | 1	7	7 5 | 2	100.0% 64.6%-100.0% (7/7)	100.0% 56.6%-100.0% (5/5)	100.0% 34.2%-100.0% (2/2)	100.0% 34.2%-100.0% (2/2)	100.0% 56.6%-100.0% (5/5)	100.0% 64.6%-100.0% (7/7)	100.0% 56.6%-100.0% (5/5)	100.0% 34.2%-100.0% (2/2)	100.0% 34.2%-100.0% (2/2)	100.0% 56.6%-100.0% (5/5)		0	-0.307979	0.307979	1		0	-0.692952	0.692952	1		0	-0.395973	0.395973	1
	piperacillin/tazobactam	R&D Stage	Unsupported	1 1 | 1	7	7 5 | 2	100.0% 64.6%-100.0% (7/7)	100.0% 56.6%-100.0% (5/5)	100.0% 34.2%-100.0% (2/2)	100.0% 34.2%-100.0% (2/2)	100.0% 56.6%-100.0% (5/5)	71.4% 35.9%-91.8% (5/7)	71.4% 35.9%-91.8% (5/7)	n/a --- (0/0)	0.0% 0.0%-65.8% (0/2)	100.0% 56.6%-100.0% (5/5)		0.222222	-0.188416	0.63286	0.343575		0.5	-0.348689	1.34869	0.500497		0	-0.395973	0.395973	1
	tobramycin	R&D Stage	Unsupported	1 1 | 1	7	7 4 | 3	85.7% 48.7%-97.4% (6/7)	80.0% 37.6%-96.4% (4/5)	100.0% 34.2%-100.0% (2/2)	66.7% 20.8%-93.9% (2/3)	100.0% 51.0%-100.0% (4/4)	85.7% 48.7%-97.4% (6/7)	80.0% 37.6%-96.4% (4/5)	100.0% 34.2%-100.0% (2/2)	66.7% 20.8%-93.9% (2/3)	100.0% 51.0%-100.0% (4/4)		0	-0.307979	0.307979	1		0	-0.554362	0.554362	1		0	-0.461968	0.461968	1
Citrobacter freundii	gentamicin	R&D Stage	Unsupported	1 1 | 1	12	12 11 | 1	91.7% 64.6%-98.5% (11/12)	100.0% 72.2%-100.0% (10/10)	50.0% 9.5%-90.5% (1/2)	100.0% 20.7%-100.0% (1/1)	90.9% 62.3%-98.4% (10/11)	100.0% 75.8%-100.0% (12/12)	100.0% 74.1%-100.0% (11/11)	100.0% 20.7%-100.0% (1/1)	100.0% 20.7%-100.0% (1/1)	100.0% 74.1%-100.0% (11/11)		-0.0714286	-0.311007	0.16815	0.548683		0	-0.923936	0.923936	1		-0.0769231	-0.334689	0.180842	0.668022
	levofloxacin	R&D Stage	Unsupported	1 1 | 1	12	12 7 | 5	91.7% 64.6%-98.5% (11/12)	87.5% 52.9%-97.8% (7/8)	100.0% 51.0%-100.0% (4/4)	80.0% 37.6%-96.4% (4/5)	100.0% 64.6%-100.0% (7/7)	58.3% 32.0%-80.7% (7/12)	58.3% 32.0%-80.7% (7/12)	n/a --- (0/0)	0.0% 0.0%-43.4% (0/5)	100.0% 64.6%-100.0% (7/7)		0.285714	-0.022825	0.594254	0.151061		0.571429	0.031809	1.11105	0.265418		0	-0.307979	0.307979	1
Enterobacter cloacae	ciprofloxacin	R&D Stage	Unsupported	1 1 | 1	17	17 16 | 1	88.2% 65.7%-96.7% (15/17)	100.0% 78.5%-100.0% (14/14)	33.3% 6.1%-79.2% (1/3)	100.0% 20.7%-100.0% (1/1)	87.5% 64.0%-96.5% (14/16)	11.8% 3.3%-34.3% (2/17)	100.0% 20.7%-100.0% (1/1)	6.2% 1.1%-28.3% (1/16)	100.0% 20.7%-100.0% (1/1)	6.2% 1.1%-28.3% (1/16)	Keynome gAST	0.684211	0.390528	0.977893	0.00409352		0	-0.923936	0.923936	1	Keynome gAST	0.722222	0.421822	1.02262	0.005739
	gentamicin	R&D Stage	Unsupported	1 1 | 1	17	17 16 | 1	100.0% 81.6%-100.0% (17/17)	100.0% 80.6%-100.0% (16/16)	100.0% 20.7%-100.0% (1/1)	100.0% 20.7%-100.0% (1/1)	100.0% 80.6%-100.0% (16/16)	100.0% 81.6%-100.0% (17/17)	100.0% 80.6%-100.0% (16/16)	100.0% 20.7%-100.0% (1/1)	100.0% 20.7%-100.0% (1/1)	100.0% 80.6%-100.0% (16/16)		0	-0.145885	0.145885	1		0	-0.923936	0.923936	1		0	-0.153989	0.153989	1
	levofloxacin	R&D Stage	Unsupported	1 1 | 1	17	17 16 | 1	100.0% 81.6%-100.0% (17/17)	100.0% 80.6%-100.0% (16/16)	100.0% 20.7%-100.0% (1/1)	100.0% 20.7%-100.0% (1/1)	100.0% 80.6%-100.0% (16/16)	100.0% 81.6%-100.0% (17/17)	100.0% 80.6%-100.0% (16/16)	100.0% 20.7%-100.0% (1/1)	100.0% 20.7%-100.0% (1/1)	100.0% 80.6%-100.0% (16/16)		0	-0.145885	0.145885	1		0	-0.923936	0.923936	1		0	-0.153989	0.153989	1
	tobramycin	Qualified	Unsupported	1 1 | 1	17	17 16 | 1	94.1% 73.0%-99.0% (16/17)	100.0% 79.6%-100.0% (15/15)	50.0% 9.5%-90.5% (1/2)	100.0% 20.7%-100.0% (1/1)	93.8% 71.7%-98.9% (15/16)	100.0% 81.6%-100.0% (17/17)	100.0% 80.6%-100.0% (16/16)	100.0% 20.7%-100.0% (1/1)	100.0% 20.7%-100.0% (1/1)	100.0% 80.6%-100.0% (16/16)		-0.0526316	-0.229729	0.124466	0.548683		0	-0.923936	0.923936	1		-0.0555556	-0.242399	0.131288	0.668022
Enterococcus faecalis	ciprofloxacin	Qualified	Supported	1 1 | 1	79	79 74 | 5	97.5% 91.2%-99.3% (77/79)	100.0% 94.9%-100.0% (72/72)	71.4% 35.9%-91.8% (5/7)	100.0% 56.6%-100.0% (5/5)	97.3% 90.7%-99.3% (72/74)	100.0% 95.4%-100.0% (79/79)	100.0% 95.1%-100.0% (74/74)	100.0% 56.6%-100.0% (5/5)	100.0% 56.6%-100.0% (5/5)	100.0% 95.1%-100.0% (74/74)		-0.0246914	-0.0727859	0.0234032	0.343575		0	-0.395973	0.395973	1		-0.0263158	-0.0775533	0.0249218	0.524331
	gentamicin high level	Qualified	Supported	1 1 | 1	69	69 61 | 8	97.1% 90.0%-99.2% (67/69)	98.4% 91.3%-99.7% (60/61)	87.5% 52.9%-97.8% (7/8)	87.5% 52.9%-97.8% (7/8)	98.4% 91.3%-99.7% (60/61)	95.7% 88.0%-98.5% (66/69)	98.3% 91.1%-99.7% (59/60)	77.8% 45.3%-93.7% (7/9)	87.5% 52.9%-97.8% (7/8)	96.7% 88.8%-99.1% (59/61)		0.0140845	-0.0336166	0.0617856	0.548683		0	-0.277181	0.277181	1		0.015873	-0.0378693	0.0696153	0.668022
	levofloxacin	Qualified	Supported	1 1 | 1	79	79 74 | 5	100.0% 95.4%-100.0% (79/79)	100.0% 95.1%-100.0% (74/74)	100.0% 56.6%-100.0% (5/5)	100.0% 56.6%-100.0% (5/5)	100.0% 95.1%-100.0% (74/74)	93.7% 86.0%-97.3% (74/79)	93.7% 86.0%-97.3% (74/79)	n/a --- (0/0)	0.0% 0.0%-43.4% (0/5)	100.0% 95.1%-100.0% (74/74)		0.0617284	-0.000863803	0.124321	0.0914708		0.714286	0.195836	1.23274	0.161301		0	-0.0364712	0.0364712	1
	tetracycline	Qualified	Supported	1 1 | 1	79	79 29 | 50	98.7% 93.2%-99.8% (78/79)	96.7% 83.3%-99.4% (29/30)	100.0% 92.7%-100.0% (49/49)	98.0% 89.5%-99.6% (49/50)	100.0% 88.3%-100.0% (29/29)	98.7% 93.2%-99.8% (78/79)	96.7% 83.3%-99.4% (29/30)	100.0% 92.7%-100.0% (49/49)	98.0% 89.5%-99.6% (49/50)	100.0% 88.3%-100.0% (29/29)		0	-0.0342198	0.0342198	1		0	-0.053304	0.053304	1		0	-0.0894131	0.0894131	1
	vancomycin	R&D Stage	Supported	1 1 | 1	79	79 78 | 1	98.7% 93.2%-99.8% (78/79)	100.0% 95.2%-100.0% (77/77)	50.0% 9.5%-90.5% (1/2)	100.0% 20.7%-100.0% (1/1)	98.7% 93.1%-99.8% (77/78)	100.0% 95.4%-100.0% (79/79)	100.0% 95.3%-100.0% (78/78)	100.0% 20.7%-100.0% (1/1)	100.0% 20.7%-100.0% (1/1)	100.0% 95.3%-100.0% (78/78)		-0.0123457	-0.0541699	0.0294786	0.548683		0	-0.923936	0.923936	1		-0.0125	-0.054846	0.029846	0.668022
Enterococcus faecium	ampicillin	R&D Stage	Supported	1 1 | 1	18	18 7 | 11	94.4% 74.2%-99.0% (17/18)	87.5% 52.9%-97.8% (7/8)	100.0% 72.2%-100.0% (10/10)	90.9% 62.3%-98.4% (10/11)	100.0% 64.6%-100.0% (7/7)	61.1% 38.6%-79.7% (11/18)	n/a --- (0/0)	61.1% 38.6%-79.7% (11/18)	100.0% 74.1%-100.0% (11/11)	0.0% 0.0%-35.4% (0/7)		0.3	0.0193759	0.580624	0.11722		-0.0769231	-0.334689	0.180842	0.793276	Keynome gAST	0.777778	0.36714	1.18842	0.0383575
	ciprofloxacin	Qualified	Supported	1 1 | 1	18	18 7 | 11	100.0% 82.4%-100.0% (18/18)	100.0% 64.6%-100.0% (7/7)	100.0% 74.1%-100.0% (11/11)	100.0% 74.1%-100.0% (11/11)	100.0% 64.6%-100.0% (7/7)	94.4% 74.2%-99.0% (17/18)	87.5% 52.9%-97.8% (7/8)	100.0% 72.2%-100.0% (10/10)	90.9% 62.3%-98.4% (10/11)	100.0% 64.6%-100.0% (7/7)		0.05	-0.118317	0.218317	0.548683		0.0769231	-0.180842	0.334689	0.793276		0	-0.307979	0.307979	1
	levofloxacin	Qualified	Supported	1 1 | 1	18	18 7 | 11	100.0% 82.4%-100.0% (18/18)	100.0% 64.6%-100.0% (7/7)	100.0% 74.1%-100.0% (11/11)	100.0% 74.1%-100.0% (11/11)	100.0% 64.6%-100.0% (7/7)	38.9% 20.3%-61.4% (7/18)	38.9% 20.3%-61.4% (7/18)	n/a --- (0/0)	0.0% 0.0%-25.9% (0/11)	100.0% 64.6%-100.0% (7/7)	Keynome gAST	0.55	0.291649	0.808351	0.00420127	Keynome gAST	0.846154	0.55645	1.13586	0.0106297		0	-0.307979	0.307979	1
	tetracycline	Qualified	Supported	1 1 | 1	18	18 9 | 9	88.9% 67.2%-96.9% (16/18)	88.9% 56.5%-98.0% (8/9)	88.9% 56.5%-98.0% (8/9)	88.9% 56.5%-98.0% (8/9)	88.9% 56.5%-98.0% (8/9)	94.4% 74.2%-99.0% (17/18)	90.0% 59.6%-98.2% (9/10)	100.0% 67.6%-100.0% (8/8)	88.9% 56.5%-98.0% (8/9)	100.0% 70.1%-100.0% (9/9)		-0.05	-0.218317	0.118317	0.548683		0	-0.251983	0.251983	1		-0.0909091	-0.394811	0.212993	0.668022
	vancomycin	Qualified	Supported	1 1 | 1	18	18 9 | 9	100.0% 82.4%-100.0% (18/18)	100.0% 70.1%-100.0% (9/9)	100.0% 70.1%-100.0% (9/9)	100.0% 70.1%-100.0% (9/9)	100.0% 70.1%-100.0% (9/9)	100.0% 82.4%-100.0% (18/18)	100.0% 70.1%-100.0% (9/9)	100.0% 70.1%-100.0% (9/9)	100.0% 70.1%-100.0% (9/9)	100.0% 70.1%-100.0% (9/9)		0	-0.13859	0.13859	1		0	-0.251983	0.251983	1		0	-0.251983	0.251983	1
Escherichia coli	ampicillin	Qualified	Supported	1 1 | 1	331	331 115 | 216	97.3% 94.9%-98.6% (322/331)	96.5% 91.3%-98.6% (110/114)	97.7% 94.7%-99.0% (212/217)	98.1% 95.3%-99.3% (212/216)	95.7% 90.2%-98.1% (110/115)	98.5% 96.5%-99.4% (326/331)	95.8% 90.6%-98.2% (115/120)	100.0% 98.2%-100.0% (211/211)	97.7% 94.7%-99.0% (211/216)	100.0% 96.8%-100.0% (115/115)		-0.012012	-0.0286094	0.00458541	0.293277		0.00458716	-0.0109732	0.0201475	0.793276		-0.042735	-0.0863745	0.000904436	0.106726
	cefepime	R&D Stage	Supported	1 1 | 1	331	331 250 | 81	93.7% 90.5%-95.8% (310/331)	99.1% 96.9%-99.8% (231/233)	80.6% 71.7%-87.2% (79/98)	97.5% 91.4%-99.3% (79/81)	92.4% 88.4%-95.1% (231/250)	94.0% 90.9%-96.1% (311/331)	100.0% 98.4%-100.0% (230/230)	80.2% 71.4%-86.8% (81/101)	100.0% 95.5%-100.0% (81/81)	92.0% 88.0%-94.8% (230/250)		-0.003003	-0.0225213	0.0165152	1		-0.0240964	-0.0710391	0.0228463	0.500497		0.00396825	-0.0193595	0.027296	1
	cefoxitin	R&D Stage	Supported	1 1 | 1	114	114 105 | 9	82.5% 74.4%-88.3% (94/114)	98.9% 93.8%-99.8% (86/87)	29.6% 15.9%-48.5% (8/27)	88.9% 56.5%-98.0% (8/9)	81.9% 73.5%-88.1% (86/105)	90.4% 83.5%-94.5% (103/114)	94.3% 88.2%-97.4% (100/106)	37.5% 13.7%-69.4% (3/8)	33.3% 12.1%-64.6% (3/9)	95.2% 89.3%-97.9% (100/105)		-0.0775862	-0.160879	0.00570682	0.193354		0.454545	0.0671445	0.841946	0.161301	ResFinder	-0.130841	-0.208918	-0.0527646	0.00595341
	ceftazidime	Qualified	Supported	1 1 | 1	2	2 1 | 1	100.0% 34.2%-100.0% (2/2)	100.0% 20.7%-100.0% (1/1)	100.0% 20.7%-100.0% (1/1)	100.0% 20.7%-100.0% (1/1)	100.0% 20.7%-100.0% (1/1)	100.0% 34.2%-100.0% (2/2)	100.0% 20.7%-100.0% (1/1)	100.0% 20.7%-100.0% (1/1)	100.0% 20.7%-100.0% (1/1)	100.0% 20.7%-100.0% (1/1)		0	-0.692952	0.692952	1		0	-0.923936	0.923936	1		0	-0.923936	0.923936	1
	ceftriaxone	Qualified	Supported	1 1 | 1	333	333 233 | 100	98.8% 97.0%-99.5% (329/333)	99.6% 97.6%-99.9% (230/231)	97.1% 91.7%-99.0% (99/102)	99.0% 94.6%-99.8% (99/100)	98.7% 96.3%-99.6% (230/233)	98.8% 97.0%-99.5% (329/333)	98.7% 96.3%-99.6% (232/235)	99.0% 94.4%-99.8% (97/98)	97.0% 91.5%-99.0% (97/100)	99.6% 97.6%-99.9% (232/233)		0	-0.0165481	0.0165481	1		0.0196078	-0.018634	0.0578497	0.500497		-0.00851064	-0.0289111	0.0118898	0.668022
	ciprofloxacin	Qualified	Supported	1 1 | 1	331	331 186 | 145	93.1% 89.8%-95.3% (308/331)	98.2% 94.9%-99.4% (166/169)	87.7% 81.7%-91.9% (142/162)	97.9% 94.1%-99.3% (142/145)	89.2% 84.0%-92.9% (166/186)	85.2% 81.0%-88.6% (282/331)	100.0% 97.3%-100.0% (137/137)	74.7% 68.2%-80.3% (145/194)	100.0% 97.4%-100.0% (145/145)	73.7% 66.9%-79.5% (137/186)	Keynome gAST	0.0780781	0.0447987	0.111357	2.97609e-05		-0.0204082	-0.0500388	0.00922243	0.416323	Keynome gAST	0.154255	0.100561	0.20795	5.79026e-07
	ertapenem	R&D Stage	Supported	1 1 | 1	331	331 328 | 3	83.4% 79.0%-87.0% (276/331)	98.9% 96.9%-99.6% (276/279)	0.0% 0.0%-6.9% (0/52)	0.0% 0.0%-56.1% (0/3)	84.1% 79.8%-87.7% (276/328)	99.1% 97.4%-99.7% (328/331)	99.1% 97.4%-99.7% (328/331)	n/a --- (0/0)	0.0% 0.0%-56.1% (0/3)	100.0% 98.8%-100.0% (328/328)	ResFinder	-0.156156	-0.196023	-0.116289	5.11834e-12		0	-0.554362	0.554362	1	ResFinder	-0.157576	-0.197773	-0.117379	6.34286e-12
	gentamicin	Qualified	Supported	1 1 | 1	328	328 262 | 66	96.6% 94.1%-98.1% (317/328)	100.0% 98.5%-100.0% (251/251)	85.7% 76.2%-91.8% (66/77)	100.0% 94.5%-100.0% (66/66)	95.8% 92.6%-97.6% (251/262)	99.7% 98.3%-99.9% (327/328)	100.0% 98.5%-100.0% (261/261)	98.5% 92.0%-99.7% (66/67)	100.0% 94.5%-100.0% (66/66)	99.6% 97.9%-99.9% (261/262)	ResFinder	-0.030303	-0.0506159	-0.00999018	0.00683834		0	-0.0407619	0.0407619	1	ResFinder	-0.0378788	-0.0631875	-0.0125701	0.00894516
	imipenem	Qualified	Supported	1 1 | 1	331	331 331 | 0	99.7% 98.3%-99.9% (330/331)	100.0% 98.8%-100.0% (330/330)	0.0% 0.0%-79.3% (0/1)	n/a --- (0/0)	99.7% 98.3%-99.9% (330/331)	100.0% 98.9%-100.0% (331/331)	100.0% 98.9%-100.0% (331/331)	n/a --- (0/0)	n/a --- (0/0)	100.0% 98.9%-100.0% (331/331)		-0.003003	-0.0131924	0.00718636	0.548683							-0.003003	-0.0131924	0.00718636	0.668022
	levofloxacin	Qualified	Supported	1 1 | 1	331	331 163 | 168	96.1% 93.4%-97.7% (318/331)	95.2% 90.8%-97.5% (158/166)	97.0% 93.1%-98.7% (160/165)	95.2% 90.9%-97.6% (160/168)	96.9% 93.0%-98.7% (158/163)	60.7% 55.4%-65.8% (201/331)	55.6% 49.9%-61.2% (163/293)	100.0% 90.8%-100.0% (38/38)	22.6% 16.9%-29.5% (38/168)	100.0% 97.7%-100.0% (163/163)	Keynome gAST	0.351351	0.296172	0.406531	0	Keynome gAST	0.717647	0.648044	0.78725	0		-0.030303	-0.0613888	0.000782723	0.106726
	meropenem	R&D Stage	Supported	1 1 | 1	84	84 84 | 0	86.9% 78.1%-92.5% (73/84)	100.0% 95.0%-100.0% (73/73)	0.0% 0.0%-25.9% (0/11)	n/a --- (0/0)	86.9% 78.1%-92.5% (73/84)	100.0% 95.6%-100.0% (84/84)	100.0% 95.6%-100.0% (84/84)	n/a --- (0/0)	n/a --- (0/0)	100.0% 95.6%-100.0% (84/84)	ResFinder	-0.127907	-0.205505	-0.0503094	0.00420127						ResFinder	-0.127907	-0.205505	-0.0503094	0.00595341
	tobramycin	Qualified	Supported	1 1 | 1	331	331 260 | 71	97.6% 95.3%-98.8% (323/331)	99.2% 97.2%-99.8% (254/256)	92.0% 83.6%-96.3% (69/75)	97.2% 90.3%-99.2% (69/71)	97.7% 95.1%-98.9% (254/260)	98.2% 96.1%-99.2% (325/331)	100.0% 98.5%-100.0% (254/254)	92.2% 84.0%-96.4% (71/77)	100.0% 94.9%-100.0% (71/71)	97.7% 95.1%-98.9% (254/260)		-0.00600601	-0.0177599	0.00574786	0.343575		-0.0273973	-0.0807258	0.0259313	0.500497		0	-0.0105794	0.0105794	1
Klebsiella pneumoniae	amikacin	R&D Stage	Supported	1 1 | 1	45	45 45 | 0	97.8% 88.4%-99.6% (44/45)	100.0% 92.0%-100.0% (44/44)	0.0% 0.0%-79.3% (0/1)	n/a --- (0/0)	97.8% 88.4%-99.6% (44/45)	82.2% 68.7%-90.7% (37/45)	100.0% 90.6%-100.0% (37/37)	0.0% 0.0%-32.4% (0/8)	n/a --- (0/0)	82.2% 68.7%-90.7% (37/45)	Keynome gAST	0.148936	0.031301	0.266571	0.0307514						Keynome gAST	0.148936	0.031301	0.266571	0.0383575
	cefepime	R&D Stage	Supported	1 1 | 1	104	104 89 | 15	94.2% 88.0%-97.3% (98/104)	100.0% 95.6%-100.0% (83/83)	71.4% 50.0%-86.2% (15/21)	100.0% 79.6%-100.0% (15/15)	93.3% 86.1%-96.9% (83/89)	14.4% 8.9%-22.4% (15/104)	n/a --- (0/0)	14.4% 8.9%-22.4% (15/104)	100.0% 79.6%-100.0% (15/15)	0.0% 0.0%-4.1% (0/89)	Keynome gAST	0.783019	0.700309	0.865729	0		0	-0.163048	0.163048	1	Keynome gAST	0.912088	0.846417	0.977759	0
	ceftriaxone	Qualified	Supported	1 1 | 1	104	104 84 | 20	99.0% 94.8%-99.8% (103/104)	100.0% 95.6%-100.0% (83/83)	95.2% 77.3%-99.2% (20/21)	100.0% 83.9%-100.0% (20/20)	98.8% 93.6%-99.8% (83/84)	19.2% 12.8%-27.8% (20/104)	n/a --- (0/0)	19.2% 12.8%-27.8% (20/104)	100.0% 83.9%-100.0% (20/20)	0.0% 0.0%-4.4% (0/84)	Keynome gAST	0.783019	0.700309	0.865729	0		0	-0.125991	0.125991	1	Keynome gAST	0.965116	0.914692	1.01554	0
	ciprofloxacin	R&D Stage	Supported	1 1 | 1	104	104 77 | 27	99.0% 94.8%-99.8% (103/104)	98.7% 93.1%-99.8% (77/78)	100.0% 87.1%-100.0% (26/26)	96.3% 81.7%-99.3% (26/27)	100.0% 95.2%-100.0% (77/77)	26.0% 18.5%-35.1% (27/104)	n/a --- (0/0)	26.0% 18.5%-35.1% (27/104)	100.0% 87.5%-100.0% (27/27)	0.0% -0.0%-4.8% (0/77)	Keynome gAST	0.716981	0.623593	0.810369	0		-0.0344828	-0.150869	0.0819031	0.793276	Keynome gAST	0.974684	0.925379	1.02399	0
	ertapenem	Qualified	Supported	1 1 | 1	104	104 103 | 1	98.1% 93.3%-99.5% (102/104)	100.0% 96.3%-100.0% (101/101)	33.3% 6.1%-79.2% (1/3)	100.0% 20.7%-100.0% (1/1)	98.1% 93.2%-99.5% (101/103)	1.0% 0.2%-5.2% (1/104)	n/a --- (0/0)	1.0% 0.2%-5.2% (1/104)	100.0% 20.7%-100.0% (1/1)	0.0% 0.0%-3.6% (0/103)	Keynome gAST	0.95283	0.904741	1.00092	0		0	-0.923936	0.923936	1	Keynome gAST	0.961905	0.916766	1.00704	0
	gentamicin	Qualified	Supported	1 1 | 1	100	100 87 | 13	98.0% 93.0%-99.4% (98/100)	98.9% 93.8%-99.8% (86/87)	92.3% 66.7%-98.6% (12/13)	92.3% 66.7%-98.6% (12/13)	98.9% 93.8%-99.8% (86/87)	99.0% 94.6%-99.8% (99/100)	98.9% 93.8%-99.8% (87/88)	100.0% 75.8%-100.0% (12/12)	92.3% 66.7%-98.6% (12/13)	100.0% 95.8%-100.0% (87/87)		-0.00980392	-0.0430314	0.0234236	0.548683		0	-0.184787	0.184787	1		-0.011236	-0.0493078	0.0268359	0.668022
	imipenem	Qualified	Supported	1 1 | 1	104	104 103 | 1	97.1% 91.9%-99.0% (101/104)	100.0% 96.3%-100.0% (100/100)	25.0% 4.6%-69.9% (1/4)	100.0% 20.7%-100.0% (1/1)	97.1% 91.8%-99.0% (100/103)	1.0% 0.2%-5.2% (1/104)	n/a --- (0/0)	1.0% 0.2%-5.2% (1/104)	100.0% 20.7%-100.0% (1/1)	0.0% 0.0%-3.6% (0/103)	Keynome gAST	0.943396	0.89222	0.994572	0		0	-0.923936	0.923936	1	Keynome gAST	0.952381	0.903842	1.00092	0
	levofloxacin	R&D Stage	Supported	1 1 | 1	104	104 75 | 29	92.3% 85.6%-96.1% (96/104)	92.4% 84.4%-96.5% (73/79)	92.0% 75.0%-97.8% (23/25)	79.3% 61.6%-90.2% (23/29)	97.3% 90.8%-99.3% (73/75)	30.8% 22.7%-40.2% (32/104)	100.0% 43.9%-100.0% (3/3)	28.7% 20.8%-38.2% (29/101)	100.0% 88.3%-100.0% (29/29)	4.0% 1.4%-11.1% (3/75)	Keynome gAST	0.603774	0.487773	0.719775	2.19429e-12		-0.193548	-0.358887	-0.0282101	0.125176	Keynome gAST	0.909091	0.835478	0.982704	1.4803e-15
	meropenem	R&D Stage	Supported	1 1 | 1	45	45 45 | 0	93.3% 82.1%-97.7% (42/45)	100.0% 91.6%-100.0% (42/42)	0.0% 0.0%-56.1% (0/3)	n/a --- (0/0)	93.3% 82.1%-97.7% (42/45)	0.0% 0.0%-7.9% (0/45)	n/a --- (0/0)	0.0% 0.0%-7.9% (0/45)	n/a --- (0/0)	0.0% 0.0%-7.9% (0/45)	Keynome gAST	0.893617	0.78756	0.999674	7.57569e-10						Keynome gAST	0.893617	0.78756	0.999674	9.12734e-10
	tobramycin	Qualified	Supported	1 1 | 1	104	104 86 | 18	99.0% 94.8%-99.8% (103/104)	100.0% 95.7%-100.0% (85/85)	94.7% 75.4%-99.1% (18/19)	100.0% 82.4%-100.0% (18/18)	98.8% 93.7%-99.8% (85/86)	99.0% 94.8%-99.8% (103/104)	100.0% 95.7%-100.0% (85/85)	94.7% 75.4%-99.1% (18/19)	100.0% 82.4%-100.0% (18/18)	98.8% 93.7%-99.8% (85/86)		0	-0.0261491	0.0261491	1		0	-0.13859	0.13859	1		0	-0.0314978	0.0314978	1
Klebsiella quasipneumoniae	cefepime	R&D Stage	Supported	1 1 | 1	10	10 8 | 2	100.0% 72.2%-100.0% (10/10)	100.0% 67.6%-100.0% (8/8)	100.0% 34.2%-100.0% (2/2)	100.0% 34.2%-100.0% (2/2)	100.0% 67.6%-100.0% (8/8)	20.0% 5.7%-51.0% (2/10)	n/a --- (0/0)	20.0% 5.7%-51.0% (2/10)	100.0% 34.2%-100.0% (2/2)	0.0% 0.0%-32.4% (0/8)	Keynome gAST	0.666667	0.313833	1.0195	0.0194126		0	-0.692952	0.692952	1	Keynome gAST	0.8	0.428123	1.17188	0.0249479
Morganella morganii	ciprofloxacin	Qualified	Unsupported	1 1 | 1	11	11 4 | 7	100.0% 74.1%-100.0% (11/11)	100.0% 51.0%-100.0% (4/4)	100.0% 64.6%-100.0% (7/7)	100.0% 64.6%-100.0% (7/7)	100.0% 51.0%-100.0% (4/4)	72.7% 43.4%-90.3% (8/11)	57.1% 25.0%-84.2% (4/7)	100.0% 51.0%-100.0% (4/4)	57.1% 25.0%-84.2% (4/7)	100.0% 51.0%-100.0% (4/4)		0.230769	-0.0821463	0.543685	0.24682		0.333333	-0.102214	0.768881	0.416323		0	-0.461968	0.461968	1
	gentamicin	R&D Stage	Unsupported	1 1 | 1	11	11 9 | 2	90.9% 62.3%-98.4% (10/11)	100.0% 67.6%-100.0% (8/8)	66.7% 20.8%-93.9% (2/3)	100.0% 34.2%-100.0% (2/2)	88.9% 56.5%-98.0% (8/9)	100.0% 74.1%-100.0% (11/11)	100.0% 70.1%-100.0% (9/9)	100.0% 34.2%-100.0% (2/2)	100.0% 34.2%-100.0% (2/2)	100.0% 70.1%-100.0% (9/9)		-0.0769231	-0.334689	0.180842	0.548683		0	-0.692952	0.692952	1		-0.0909091	-0.394811	0.212993	0.668022
	levofloxacin	R&D Stage	Unsupported	1 1 | 1	11	11 4 | 7	100.0% 74.1%-100.0% (11/11)	100.0% 51.0%-100.0% (4/4)	100.0% 64.6%-100.0% (7/7)	100.0% 64.6%-100.0% (7/7)	100.0% 51.0%-100.0% (4/4)	36.4% 15.2%-64.6% (4/11)	36.4% 15.2%-64.6% (4/11)	n/a --- (0/0)	0.0% 0.0%-35.4% (0/7)	100.0% 51.0%-100.0% (4/4)	Keynome gAST	0.538462	0.193645	0.883278	0.0307514		0.777778	0.36714	1.18842	0.0815097		0	-0.461968	0.461968	1
Proteus mirabilis	ampicillin	Qualified	Unsupported	1 1 | 1	44	44 29 | 15	95.5% 84.9%-98.7% (42/44)	96.6% 82.8%-99.4% (28/29)	93.3% 70.2%-98.8% (14/15)	93.3% 70.2%-98.8% (14/15)	96.6% 82.8%-99.4% (28/29)	100.0% 92.0%-100.0% (44/44)	100.0% 88.3%-100.0% (29/29)	100.0% 79.6%-100.0% (15/15)	100.0% 79.6%-100.0% (15/15)	100.0% 88.3%-100.0% (29/29)		-0.0434783	-0.127763	0.0408062	0.343575		-0.0588235	-0.256548	0.138901	0.793276		-0.0322581	-0.141176	0.0766599	0.668022
	ciprofloxacin	Qualified	Unsupported	1 1 | 1	44	44 24 | 20	100.0% 92.0%-100.0% (44/44)	100.0% 86.2%-100.0% (24/24)	100.0% 83.9%-100.0% (20/20)	100.0% 83.9%-100.0% (20/20)	100.0% 86.2%-100.0% (24/24)	54.5% 40.1%-68.3% (24/44)	54.8% 39.9%-68.8% (23/42)	50.0% 9.5%-90.5% (1/2)	5.0% 0.9%-23.6% (1/20)	95.8% 79.8%-99.3% (23/24)	Keynome gAST	0.434783	0.27937	0.590196	4.59121e-05	Keynome gAST	0.863636	0.67275	1.05452	0.000228757		0.0384615	-0.0912664	0.168189	0.668022
	gentamicin	R&D Stage	Unsupported	1 1 | 1	44	44 37 | 7	90.9% 78.8%-96.4% (40/44)	100.0% 89.6%-100.0% (33/33)	63.6% 35.4%-84.8% (7/11)	100.0% 64.6%-100.0% (7/7)	89.2% 75.3%-95.7% (33/37)	95.5% 84.9%-98.7% (42/44)	100.0% 90.1%-100.0% (35/35)	77.8% 45.3%-93.7% (7/9)	100.0% 64.6%-100.0% (7/7)	94.6% 82.3%-98.5% (35/37)		-0.0434783	-0.127763	0.0408062	0.343575		0	-0.307979	0.307979	1		-0.0512821	-0.150496	0.047932	0.524331
	levofloxacin	Qualified	Unsupported	1 1 | 1	44	44 23 | 21	97.7% 88.2%-99.6% (43/44)	95.8% 79.8%-99.3% (23/24)	100.0% 83.9%-100.0% (20/20)	95.2% 77.3%-99.2% (20/21)	100.0% 85.7%-100.0% (23/23)	52.3% 37.9%-66.2% (23/44)	52.3% 37.9%-66.2% (23/44)	n/a --- (0/0)	0.0% 0.0%-15.5% (0/21)	100.0% 85.7%-100.0% (23/23)	Keynome gAST	0.434783	0.27937	0.590196	4.59121e-05	Keynome gAST	0.869565	0.686625	1.05251	0.000180698		0	-0.110872	0.110872	1
Pseudomonas aeruginosa	amikacin	R&D Stage	Unsupported	1 1 | 1	79	79 79 | 0	96.2% 89.4%-98.7% (76/79)	100.0% 95.2%-100.0% (76/76)	0.0% 0.0%-56.1% (0/3)	n/a --- (0/0)	96.2% 89.4%-98.7% (76/79)	100.0% 95.4%-100.0% (79/79)	100.0% 95.4%-100.0% (79/79)	n/a --- (0/0)	n/a --- (0/0)	100.0% 95.4%-100.0% (79/79)		-0.037037	-0.0905388	0.0164647	0.24682							-0.037037	-0.0905388	0.0164647	0.333058
	ciprofloxacin	R&D Stage	Unsupported	1 1 | 1	79	79 60 | 19	86.1% 76.8%-92.0% (68/79)	85.5% 75.3%-91.9% (59/69)	90.0% 59.6%-98.2% (9/10)	47.4% 27.3%-68.3% (9/19)	98.3% 91.1%-99.7% (59/60)	39.2% 29.2%-50.3% (31/79)	66.7% 50.3%-79.8% (24/36)	16.3% 8.1%-30.0% (7/43)	36.8% 19.1%-59.0% (7/19)	40.0% 28.6%-52.6% (24/60)	Keynome gAST	0.45679	0.324039	0.589541	2.62223e-07		0.0952381	-0.225496	0.415972	1	Keynome gAST	0.564516	0.433251	0.695781	2.93071e-08
	tobramycin	Qualified	Unsupported	1 1 | 1	79	79 74 | 5	97.5% 91.2%-99.3% (77/79)	100.0% 94.9%-100.0% (72/72)	71.4% 35.9%-91.8% (5/7)	100.0% 56.6%-100.0% (5/5)	97.3% 90.7%-99.3% (72/74)	93.7% 86.0%-97.3% (74/79)	93.7% 86.0%-97.3% (74/79)	n/a --- (0/0)	0.0% 0.0%-43.4% (0/5)	100.0% 95.1%-100.0% (74/74)		0.037037	-0.0351047	0.109179	0.546607		0.714286	0.195836	1.23274	0.161301		-0.0263158	-0.0775533	0.0249218	0.524331
Staphylococcus aureus	clindamycin	Qualified	Supported	1 1 | 1	191	191 134 | 57	97.9% 94.7%-99.2% (187/191)	99.2% 95.8%-99.9% (131/132)	94.9% 86.1%-98.3% (56/59)	98.2% 90.7%-99.7% (56/57)	97.8% 93.6%-99.2% (131/134)	97.9% 94.7%-99.2% (187/191)	99.2% 95.8%-99.9% (131/132)	94.9% 86.1%-98.3% (56/59)	98.2% 90.7%-99.7% (56/57)	97.8% 93.6%-99.2% (131/134)		0	-0.0143617	0.0143617	1		0	-0.0469798	0.0469798	1		0	-0.0203809	0.0203809	1
	erythromycin	Qualified	Supported	1 1 | 1	191	191 99 | 92	99.5% 97.1%-99.9% (190/191)	100.0% 96.2%-100.0% (98/98)	98.9% 94.2%-99.8% (92/93)	100.0% 96.0%-100.0% (92/92)	99.0% 94.5%-99.8% (98/99)	98.4% 95.5%-99.5% (188/191)	100.0% 96.2%-100.0% (96/96)	96.8% 91.1%-98.9% (92/95)	100.0% 96.0%-100.0% (92/92)	97.0% 91.5%-99.0% (96/99)		0.0103627	-0.00989513	0.0306205	0.343575		0	-0.0294873	0.0294873	1		0.019802	-0.0188166	0.0584205	0.524331
	levofloxacin	Qualified	Supported	1 1 | 1	190	190 129 | 61	99.5% 97.1%-99.9% (189/190)	100.0% 97.1%-100.0% (128/128)	98.4% 91.4%-99.7% (61/62)	100.0% 94.1%-100.0% (61/61)	99.2% 95.7%-99.9% (128/129)	67.9% 61.0%-74.1% (129/190)	67.9% 61.0%-74.1% (129/190)	n/a --- (0/0)	0.0% 0.0%-5.9% (0/61)	100.0% 97.1%-100.0% (129/129)	Keynome gAST	0.3125	0.243832	0.381168	3.00141e-13	Keynome gAST	0.968254	0.906529	1.02998	1.98175e-13		-0.00763359	-0.0335148	0.0182476	0.668022
	oxacillin	Qualified	Supported	1 1 | 1	191	191 127 | 64	99.5% 97.1%-99.9% (190/191)	100.0% 97.0%-100.0% (126/126)	98.5% 91.8%-99.7% (64/65)	100.0% 94.3%-100.0% (64/64)	99.2% 95.7%-99.9% (126/127)	99.5% 97.1%-99.9% (190/191)	100.0% 97.0%-100.0% (126/126)	98.5% 91.8%-99.7% (64/65)	100.0% 94.3%-100.0% (64/64)	99.2% 95.7%-99.9% (126/127)		0	-0.0143617	0.0143617	1		0	-0.0419971	0.0419971	1		0	-0.0214869	0.0214869	1
	rifampicin	R&D Stage	Supported	1 1 | 1	191	191 189 | 2	100.0% 98.0%-100.0% (191/191)	100.0% 98.0%-100.0% (189/189)	100.0% 34.2%-100.0% (2/2)	100.0% 34.2%-100.0% (2/2)	100.0% 98.0%-100.0% (189/189)	100.0% 98.0%-100.0% (191/191)	100.0% 98.0%-100.0% (189/189)	100.0% 34.2%-100.0% (2/2)	100.0% 34.2%-100.0% (2/2)	100.0% 98.0%-100.0% (189/189)		0	-0.0143617	0.0143617	1		0	-0.692952	0.692952	1		0	-0.0145121	0.0145121	1
	tetracycline	Qualified	Supported	1 1 | 1	191	191 167 | 24	99.5% 97.1%-99.9% (190/191)	100.0% 97.7%-100.0% (166/166)	96.0% 80.5%-99.3% (24/25)	100.0% 86.2%-100.0% (24/24)	99.4% 96.7%-99.9% (166/167)	99.5% 97.1%-99.9% (190/191)	100.0% 97.7%-100.0% (166/166)	96.0% 80.5%-99.3% (24/25)	100.0% 86.2%-100.0% (24/24)	99.4% 96.7%-99.9% (166/167)		0	-0.0143617	0.0143617	1		0	-0.106608	0.106608	1		0	-0.0164012	0.0164012	1
Staphylococcus epidermidis	clindamycin	Qualified	Unsupported	1 1 | 1	33	33 13 | 20	93.9% 80.4%-98.3% (31/33)	92.3% 66.7%-98.6% (12/13)	95.0% 76.4%-99.1% (19/20)	95.0% 76.4%-99.1% (19/20)	92.3% 66.7%-98.6% (12/13)	93.9% 80.4%-98.3% (31/33)	92.3% 66.7%-98.6% (12/13)	95.0% 76.4%-99.1% (19/20)	95.0% 76.4%-99.1% (19/20)	92.3% 66.7%-98.6% (12/13)		0	-0.0791945	0.0791945	1		0	-0.125991	0.125991	1		0	-0.184787	0.184787	1
	erythromycin	Qualified	Unsupported	1 1 | 1	33	33 9 | 24	100.0% 89.6%-100.0% (33/33)	100.0% 70.1%-100.0% (9/9)	100.0% 86.2%-100.0% (24/24)	100.0% 86.2%-100.0% (24/24)	100.0% 70.1%-100.0% (9/9)	100.0% 89.6%-100.0% (33/33)	100.0% 70.1%-100.0% (9/9)	100.0% 86.2%-100.0% (24/24)	100.0% 86.2%-100.0% (24/24)	100.0% 70.1%-100.0% (9/9)		0	-0.0791945	0.0791945	1		0	-0.106608	0.106608	1		0	-0.251983	0.251983	1
	levofloxacin	Qualified	Unsupported	1 1 | 1	33	33 18 | 15	100.0% 89.6%-100.0% (33/33)	100.0% 82.4%-100.0% (18/18)	100.0% 79.6%-100.0% (15/15)	100.0% 79.6%-100.0% (15/15)	100.0% 82.4%-100.0% (18/18)	54.5% 38.0%-70.2% (18/33)	54.5% 38.0%-70.2% (18/33)	n/a --- (0/0)	0.0% 0.0%-20.4% (0/15)	100.0% 82.4%-100.0% (18/18)	Keynome gAST	0.428571	0.246498	0.610645	0.000594895	Keynome gAST	0.882353	0.658654	1.10605	0.00150516		0	-0.13859	0.13859	1
	oxacillin	Qualified	Unsupported	1 1 | 1	33	33 10 | 23	100.0% 89.6%-100.0% (33/33)	100.0% 72.2%-100.0% (10/10)	100.0% 85.7%-100.0% (23/23)	100.0% 85.7%-100.0% (23/23)	100.0% 72.2%-100.0% (10/10)	100.0% 89.6%-100.0% (33/33)	100.0% 72.2%-100.0% (10/10)	100.0% 85.7%-100.0% (23/23)	100.0% 85.7%-100.0% (23/23)	100.0% 72.2%-100.0% (10/10)		0	-0.0791945	0.0791945	1		0	-0.110872	0.110872	1		0	-0.230984	0.230984	1
	rifampicin	Qualified	Unsupported	1 1 | 1	33	33 32 | 1	97.0% 84.7%-99.5% (32/33)	100.0% 89.0%-100.0% (31/31)	50.0% 9.5%-90.5% (1/2)	100.0% 20.7%-100.0% (1/1)	96.9% 84.3%-99.4% (31/32)	97.0% 84.7%-99.5% (32/33)	97.0% 84.7%-99.5% (32/33)	n/a --- (0/0)	0.0% 0.0%-79.3% (0/1)	100.0% 89.3%-100.0% (32/32)		0	-0.111998	0.111998	1		0.333333	-0.733536	1.4002	0.793276		-0.0294118	-0.128767	0.0699434	0.668022
	tetracycline	Qualified	Unsupported	1 1 | 1	33	33 31 | 2	100.0% 89.6%-100.0% (33/33)	100.0% 89.0%-100.0% (31/31)	100.0% 34.2%-100.0% (2/2)	100.0% 34.2%-100.0% (2/2)	100.0% 89.0%-100.0% (31/31)	100.0% 89.6%-100.0% (33/33)	100.0% 89.0%-100.0% (31/31)	100.0% 34.2%-100.0% (2/2)	100.0% 34.2%-100.0% (2/2)	100.0% 89.0%-100.0% (31/31)		0	-0.0791945	0.0791945	1		0	-0.692952	0.692952	1		0	-0.0839942	0.0839942	1
Staphylococcus hominis	erythromycin	Qualified	Unsupported	1 1 | 1	3	3 0 | 3	100.0% 43.9%-100.0% (3/3)	n/a --- (0/0)	100.0% 43.9%-100.0% (3/3)	100.0% 43.9%-100.0% (3/3)	n/a --- (0/0)	100.0% 43.9%-100.0% (3/3)	n/a --- (0/0)	100.0% 43.9%-100.0% (3/3)	100.0% 43.9%-100.0% (3/3)	n/a --- (0/0)		0	-0.554362	0.554362	1		0	-0.554362	0.554362	1
	levofloxacin	Qualified	Unsupported	1 1 | 1	3	3 3 | 0	100.0% 43.9%-100.0% (3/3)	100.0% 43.9%-100.0% (3/3)	n/a --- (0/0)	n/a --- (0/0)	100.0% 43.9%-100.0% (3/3)	100.0% 43.9%-100.0% (3/3)	100.0% 43.9%-100.0% (3/3)	n/a --- (0/0)	n/a --- (0/0)	100.0% 43.9%-100.0% (3/3)		0	-0.554362	0.554362	1							0	-0.554362	0.554362	1
	tetracycline	R&D Stage	Unsupported	1 1 | 1	3	3 3 | 0	100.0% 43.9%-100.0% (3/3)	100.0% 43.9%-100.0% (3/3)	n/a --- (0/0)	n/a --- (0/0)	100.0% 43.9%-100.0% (3/3)	100.0% 43.9%-100.0% (3/3)	100.0% 43.9%-100.0% (3/3)	n/a --- (0/0)	n/a --- (0/0)	100.0% 43.9%-100.0% (3/3)		0	-0.554362	0.554362	1							0	-0.554362	0.554362	1
Staphylococcus lugdunensis	clindamycin	Qualified	Unsupported	1 1 | 1	3	3 1 | 2	100.0% 43.9%-100.0% (3/3)	100.0% 20.7%-100.0% (1/1)	100.0% 34.2%-100.0% (2/2)	100.0% 34.2%-100.0% (2/2)	100.0% 20.7%-100.0% (1/1)	100.0% 43.9%-100.0% (3/3)	100.0% 20.7%-100.0% (1/1)	100.0% 34.2%-100.0% (2/2)	100.0% 34.2%-100.0% (2/2)	100.0% 20.7%-100.0% (1/1)		0	-0.554362	0.554362	1		0	-0.692952	0.692952	1		0	-0.923936	0.923936	1
	erythromycin	R&D Stage	Unsupported	1 1 | 1	3	3 1 | 2	100.0% 43.9%-100.0% (3/3)	100.0% 20.7%-100.0% (1/1)	100.0% 34.2%-100.0% (2/2)	100.0% 34.2%-100.0% (2/2)	100.0% 20.7%-100.0% (1/1)	100.0% 43.9%-100.0% (3/3)	100.0% 20.7%-100.0% (1/1)	100.0% 34.2%-100.0% (2/2)	100.0% 34.2%-100.0% (2/2)	100.0% 20.7%-100.0% (1/1)		0	-0.554362	0.554362	1		0	-0.692952	0.692952	1		0	-0.923936	0.923936	1
	tetracycline	R&D Stage	Unsupported	1 1 | 1	3	3 3 | 0	100.0% 43.9%-100.0% (3/3)	100.0% 43.9%-100.0% (3/3)	n/a --- (0/0)	n/a --- (0/0)	100.0% 43.9%-100.0% (3/3)	100.0% 43.9%-100.0% (3/3)	100.0% 43.9%-100.0% (3/3)	n/a --- (0/0)	n/a --- (0/0)	100.0% 43.9%-100.0% (3/3)		0	-0.554362	0.554362	1							0	-0.554362	0.554362	1
Streptococcus agalactiae	clindamycin	Qualified	Unsupported	1 1 | 1	1	1 0 | 1	100.0% 20.7%-100.0% (1/1)	n/a --- (0/0)	100.0% 20.7%-100.0% (1/1)	100.0% 20.7%-100.0% (1/1)	n/a --- (0/0)	100.0% 20.7%-100.0% (1/1)	n/a --- (0/0)	100.0% 20.7%-100.0% (1/1)	100.0% 20.7%-100.0% (1/1)	n/a --- (0/0)		0	-0.923936	0.923936	1		0	-0.923936	0.923936	1
	erythromycin	Qualified	Unsupported	1 1 | 1	1	1 0 | 1	100.0% 20.7%-100.0% (1/1)	n/a --- (0/0)	100.0% 20.7%-100.0% (1/1)	100.0% 20.7%-100.0% (1/1)	n/a --- (0/0)	100.0% 20.7%-100.0% (1/1)	n/a --- (0/0)	100.0% 20.7%-100.0% (1/1)	100.0% 20.7%-100.0% (1/1)	n/a --- (0/0)		0	-0.923936	0.923936	1		0	-0.923936	0.923936	1
	levofloxacin	R&D Stage	Unsupported	1 1 | 1	1	1 1 | 0	100.0% 20.7%-100.0% (1/1)	100.0% 20.7%-100.0% (1/1)	n/a --- (0/0)	n/a --- (0/0)	100.0% 20.7%-100.0% (1/1)	100.0% 20.7%-100.0% (1/1)	100.0% 20.7%-100.0% (1/1)	n/a --- (0/0)	n/a --- (0/0)	100.0% 20.7%-100.0% (1/1)		0	-0.923936	0.923936	1							0	-0.923936	0.923936	1
Streptococcus pneumoniae	clindamycin	Qualified	Unsupported	1 1 | 1	2	2 2 | 0	100.0% 34.2%-100.0% (2/2)	100.0% 34.2%-100.0% (2/2)	n/a --- (0/0)	n/a --- (0/0)	100.0% 34.2%-100.0% (2/2)	100.0% 34.2%-100.0% (2/2)	100.0% 34.2%-100.0% (2/2)	n/a --- (0/0)	n/a --- (0/0)	100.0% 34.2%-100.0% (2/2)		0	-0.692952	0.692952	1							0	-0.692952	0.692952	1
	erythromycin	Qualified	Unsupported	1 1 | 1	2	2 2 | 0	100.0% 34.2%-100.0% (2/2)	100.0% 34.2%-100.0% (2/2)	n/a --- (0/0)	n/a --- (0/0)	100.0% 34.2%-100.0% (2/2)	100.0% 34.2%-100.0% (2/2)	100.0% 34.2%-100.0% (2/2)	n/a --- (0/0)	n/a --- (0/0)	100.0% 34.2%-100.0% (2/2)		0	-0.692952	0.692952	1							0	-0.692952	0.692952	1
	tetracycline	R&D Stage	Unsupported	1 1 | 1	2	2 2 | 0	100.0% 34.2%-100.0% (2/2)	100.0% 34.2%-100.0% (2/2)	n/a --- (0/0)	n/a --- (0/0)	100.0% 34.2%-100.0% (2/2)	100.0% 34.2%-100.0% (2/2)	100.0% 34.2%-100.0% (2/2)	n/a --- (0/0)	n/a --- (0/0)	100.0% 34.2%-100.0% (2/2)		0	-0.692952	0.692952	1							0	-0.692952	0.692952	1

## Sheet: S5 binary sp grp, dr cls, conf
			Totals			Keynome gAST					ResFinder					accuracy					sensitivity					specificity
			# models # species | # drugs	# isolates	ASTs total S | NS	binary accuracy	negative predictive value	positive predictive value	sensitivity	specificity	binary accuracy	negative predictive value	positive predictive value	sensitivity	specificity	better	delta	delta_l	delta_u	p_value_corrected	better	delta	delta_l	delta_u	p_value_corrected	better	delta	delta_l	delta_u	p_value_corrected
species_group	drug_class	panel
Acinetobacter	aminoglycoside	Qualified	1 1 | 1	7	7 4 | 3	85.7% 48.7%-97.4% (6/7)	80.0% 37.6%-96.4% (4/5)	100.0% 34.2%-100.0% (2/2)	66.7% 20.8%-93.9% (2/3)	100.0% 51.0%-100.0% (4/4)	85.7% 48.7%-97.4% (6/7)	80.0% 37.6%-96.4% (4/5)	100.0% 34.2%-100.0% (2/2)	66.7% 20.8%-93.9% (2/3)	100.0% 51.0%-100.0% (4/4)		0	-0.307979	0.307979	1		0	-0.554362	0.554362	1		0	-0.461968	0.461968	1
		R&D Stage	2 1 | 2	7	8 5 | 3	87.5% 52.9%-97.8% (7/8)	83.3% 43.6%-97.0% (5/6)	100.0% 34.2%-100.0% (2/2)	66.7% 20.8%-93.9% (2/3)	100.0% 56.6%-100.0% (5/5)	87.5% 52.9%-97.8% (7/8)	83.3% 43.6%-97.0% (5/6)	100.0% 34.2%-100.0% (2/2)	66.7% 20.8%-93.9% (2/3)	100.0% 56.6%-100.0% (5/5)		0	-0.277181	0.277181	1		0	-0.554362	0.554362	1		0	-0.395973	0.395973	1
	beta-lactam combination agent	R&D Stage	1 1 | 1	7	7 5 | 2	100.0% 64.6%-100.0% (7/7)	100.0% 56.6%-100.0% (5/5)	100.0% 34.2%-100.0% (2/2)	100.0% 34.2%-100.0% (2/2)	100.0% 56.6%-100.0% (5/5)	71.4% 35.9%-91.8% (5/7)	71.4% 35.9%-91.8% (5/7)	n/a --- (0/0)	0.0% 0.0%-65.8% (0/2)	100.0% 56.6%-100.0% (5/5)		0.222222	-0.188416	0.63286	0.35161		0.5	-0.348689	1.34869	0.534817		0	-0.395973	0.395973	1
	carbapenem	R&D Stage	2 1 | 2	7	14 10 | 4	100.0% 78.5%-100.0% (14/14)	100.0% 72.2%-100.0% (10/10)	100.0% 51.0%-100.0% (4/4)	100.0% 51.0%-100.0% (4/4)	100.0% 72.2%-100.0% (10/10)	100.0% 78.5%-100.0% (14/14)	100.0% 72.2%-100.0% (10/10)	100.0% 51.0%-100.0% (4/4)	100.0% 51.0%-100.0% (4/4)	100.0% 72.2%-100.0% (10/10)		0	-0.173238	0.173238	1		0	-0.461968	0.461968	1		0	-0.230984	0.230984	1
	cephem	R&D Stage	2 1 | 2	7	14 7 | 7	71.4% 45.4%-88.3% (10/14)	66.7% 35.4%-87.9% (6/9)	80.0% 37.6%-96.4% (4/5)	57.1% 25.0%-84.2% (4/7)	85.7% 48.7%-97.4% (6/7)	50.0% 26.8%-73.2% (7/14)	50.0% 26.8%-73.2% (7/14)	n/a --- (0/0)	0.0% 0.0%-35.4% (0/7)	100.0% 64.6%-100.0% (7/7)		0.1875	-0.123304	0.498304	0.379393		0.444444	-0.00303813	0.891927	0.309402		-0.111111	-0.481255	0.259033	0.60289
	fluoroquinolone	Qualified	1 1 | 1	7	7 4 | 3	85.7% 48.7%-97.4% (6/7)	80.0% 37.6%-96.4% (4/5)	100.0% 34.2%-100.0% (2/2)	66.7% 20.8%-93.9% (2/3)	100.0% 51.0%-100.0% (4/4)	57.1% 25.0%-84.2% (4/7)	57.1% 25.0%-84.2% (4/7)	n/a --- (0/0)	0.0% 0.0%-56.1% (0/3)	100.0% 51.0%-100.0% (4/4)		0.222222	-0.188416	0.63286	0.35161		0.4	-0.301218	1.10122	0.534817		0	-0.461968	0.461968	1
		R&D Stage	1 1 | 1	7	7 5 | 2	100.0% 64.6%-100.0% (7/7)	100.0% 56.6%-100.0% (5/5)	100.0% 34.2%-100.0% (2/2)	100.0% 34.2%-100.0% (2/2)	100.0% 56.6%-100.0% (5/5)	71.4% 35.9%-91.8% (5/7)	71.4% 35.9%-91.8% (5/7)	n/a --- (0/0)	0.0% 0.0%-65.8% (0/2)	100.0% 56.6%-100.0% (5/5)		0.222222	-0.188416	0.63286	0.35161		0.5	-0.348689	1.34869	0.534817		0	-0.395973	0.395973	1
Enterobacterales	aminoglycoside	Qualified	5 3 | 2	452	880 711 | 169	97.4% 96.1%-98.3% (857/880)	99.6% 98.7%-99.9% (691/694)	89.2% 84.0%-92.9% (166/186)	98.2% 94.9%-99.4% (166/169)	97.2% 95.7%-98.2% (691/711)	99.0% 98.1%-99.5% (871/880)	99.9% 99.2%-100.0% (703/704)	95.5% 91.3%-97.7% (168/176)	99.4% 96.7%-99.9% (168/169)	98.9% 97.8%-99.4% (703/711)	ResFinder	-0.015873	-0.0246998	-0.00704623	0.000868351		-0.0116959	-0.0345523	0.0111605	0.534817	ResFinder	-0.0168303	-0.0270413	-0.00661932	0.00288803
		R&D Stage	5 5 | 2	129	129 118 | 11	94.6% 89.2%-97.3% (122/129)	100.0% 96.7%-100.0% (111/111)	61.1% 38.6%-79.7% (11/18)	100.0% 74.1%-100.0% (11/11)	94.1% 88.3%-97.1% (111/118)	92.2% 86.3%-95.7% (119/129)	100.0% 96.6%-100.0% (108/108)	52.4% 32.4%-71.7% (11/21)	100.0% 74.1%-100.0% (11/11)	91.5% 85.1%-95.3% (108/118)		0.0229008	-0.0309012	0.0767027	0.60422		0	-0.213216	0.213216	1		0.025	-0.0337195	0.0837195	0.661765
	carbapenem	Qualified	3 2 | 2	435	539 537 | 2	98.9% 97.6%-99.5% (533/539)	100.0% 99.3%-100.0% (531/531)	25.0% 7.1%-59.1% (2/8)	100.0% 34.2%-100.0% (2/2)	98.9% 97.6%-99.5% (531/537)	61.8% 57.6%-65.8% (333/539)	100.0% 98.9%-100.0% (331/331)	1.0% 0.3%-3.4% (2/208)	100.0% 34.2%-100.0% (2/2)	61.6% 57.5%-65.7% (331/537)	Keynome gAST	0.369686	0.328369	0.411003	0		0	-0.692952	0.692952	1	Keynome gAST	0.371058	0.329631	0.412484	0
		R&D Stage	3 2 | 2	376	460 457 | 3	85.0% 81.4%-88.0% (391/460)	99.2% 97.8%-99.7% (391/394)	0.0% 0.0%-5.5% (0/66)	0.0% 0.0%-56.1% (0/3)	85.6% 82.0%-88.5% (391/457)	89.6% 86.4%-92.0% (412/460)	99.3% 97.9%-99.8% (412/415)	0.0% 0.0%-7.9% (0/45)	0.0% 0.0%-56.1% (0/3)	90.2% 87.1%-92.6% (412/457)		-0.0454545	-0.0891415	-0.00176755	0.128009		0	-0.554362	0.554362	1		-0.0457516	-0.0897229	-0.0017804	0.153611
	cephem	Qualified	3 2 | 2	437	439 318 | 121	98.9% 97.4%-99.5% (434/439)	99.7% 98.2%-99.9% (314/315)	96.8% 92.0%-98.7% (120/124)	99.2% 95.5%-99.9% (120/121)	98.7% 96.8%-99.5% (314/318)	80.0% 76.0%-83.4% (351/439)	98.7% 96.3%-99.6% (233/236)	58.1% 51.3%-64.7% (118/203)	97.5% 93.0%-99.2% (118/121)	73.3% 68.1%-77.8% (233/318)	Keynome gAST	0.188209	0.149622	0.226795	0		0.0162602	-0.0154794	0.0479997	0.534817	Keynome gAST	0.253125	0.202434	0.303816	0
		R&D Stage	4 3 | 2	445	559 452 | 107	91.6% 89.0%-93.6% (512/559)	99.3% 97.9%-99.8% (408/411)	70.3% 62.5%-77.0% (104/148)	97.2% 92.1%-99.0% (104/107)	90.3% 87.2%-92.7% (408/452)	77.1% 73.4%-80.4% (431/559)	98.2% 96.2%-99.2% (330/336)	45.3% 38.9%-51.8% (101/223)	94.4% 88.3%-97.4% (101/107)	73.0% 68.7%-76.9% (330/452)	Keynome gAST	0.144385	0.107196	0.181574	1.77543e-12		0.0275229	-0.026173	0.0812189	0.793867	Keynome gAST	0.171806	0.127654	0.215959	4.1967e-12
	fluoroquinolone	Qualified	5 3 | 2	386	761 400 | 361	95.1% 93.4%-96.5% (724/761)	96.9% 94.7%-98.2% (375/387)	93.3% 90.3%-95.4% (349/374)	96.7% 94.3%-98.1% (349/361)	93.8% 90.9%-95.7% (375/400)	70.7% 67.4%-73.8% (538/761)	66.9% 62.8%-70.8% (350/523)	79.0% 73.4%-83.7% (188/238)	52.1% 46.9%-57.2% (188/361)	87.5% 83.9%-90.4% (350/400)	Keynome gAST	0.243775	0.211419	0.276131	0	Keynome gAST	0.443526	0.390187	0.496866	0	Keynome gAST	0.0621891	0.0331621	0.091216	0.000150812
		R&D Stage	6 4 | 2	144	265 195 | 70	95.5% 92.3%-97.4% (253/265)	96.0% 92.3%-97.9% (191/199)	93.9% 85.4%-97.6% (62/66)	88.6% 79.0%-94.1% (62/70)	97.9% 94.8%-99.2% (191/195)	33.6% 28.2%-39.5% (89/265)	72.1% 57.3%-83.3% (31/43)	26.1% 20.8%-32.3% (58/222)	82.9% 72.4%-89.9% (58/70)	15.9% 11.4%-21.7% (31/195)	Keynome gAST	0.614232	0.548058	0.680407	0		0.0555556	-0.0655055	0.176617	0.839748	Keynome gAST	0.812183	0.754127	0.870238	0
	penam	Qualified	2 2 | 1	375	375 144 | 231	97.1% 94.8%-98.4% (364/375)	96.5% 92.1%-98.5% (138/143)	97.4% 94.5%-98.8% (226/232)	97.8% 95.0%-99.1% (226/231)	95.8% 91.2%-98.1% (138/144)	98.7% 96.9%-99.4% (370/375)	96.6% 92.4%-98.6% (144/149)	100.0% 98.3%-100.0% (226/226)	97.8% 95.0%-99.1% (226/231)	100.0% 97.4%-100.0% (144/144)		-0.0159151	-0.0322766	0.000446385	0.117091		0	-0.0168237	0.0168237	1		-0.0410959	-0.0784761	-0.00371566	0.0604026
Enterococci	aminoglycoside	Qualified	1 1 | 1	69	69 61 | 8	97.1% 90.0%-99.2% (67/69)	98.4% 91.3%-99.7% (60/61)	87.5% 52.9%-97.8% (7/8)	87.5% 52.9%-97.8% (7/8)	98.4% 91.3%-99.7% (60/61)	95.7% 88.0%-98.5% (66/69)	98.3% 91.1%-99.7% (59/60)	77.8% 45.3%-93.7% (7/9)	87.5% 52.9%-97.8% (7/8)	96.7% 88.8%-99.1% (59/61)		0.0140845	-0.0336166	0.0617856	0.548082		0	-0.277181	0.277181	1		0.015873	-0.0378693	0.0696153	0.60289
	fluoroquinolone	Qualified	4 2 | 2	97	194 162 | 32	99.0% 96.3%-99.7% (192/194)	100.0% 97.7%-100.0% (160/160)	94.1% 80.9%-98.4% (32/34)	100.0% 89.3%-100.0% (32/32)	98.8% 95.6%-99.7% (160/162)	91.2% 86.4%-94.5% (177/194)	90.5% 85.3%-94.0% (162/179)	100.0% 79.6%-100.0% (15/15)	46.9% 30.9%-63.6% (15/32)	100.0% 97.7%-100.0% (162/162)	Keynome gAST	0.0765306	0.0319758	0.121085	0.00244493	Keynome gAST	0.5	0.313206	0.686794	0.000423638		-0.0121951	-0.0360241	0.0116339	0.426955
	glycopeptide	Qualified	1 1 | 1	18	18 9 | 9	100.0% 82.4%-100.0% (18/18)	100.0% 70.1%-100.0% (9/9)	100.0% 70.1%-100.0% (9/9)	100.0% 70.1%-100.0% (9/9)	100.0% 70.1%-100.0% (9/9)	100.0% 82.4%-100.0% (18/18)	100.0% 70.1%-100.0% (9/9)	100.0% 70.1%-100.0% (9/9)	100.0% 70.1%-100.0% (9/9)	100.0% 70.1%-100.0% (9/9)		0	-0.13859	0.13859	1		0	-0.251983	0.251983	1		0	-0.251983	0.251983	1
		R&D Stage	1 1 | 1	79	79 78 | 1	98.7% 93.2%-99.8% (78/79)	100.0% 95.2%-100.0% (77/77)	50.0% 9.5%-90.5% (1/2)	100.0% 20.7%-100.0% (1/1)	98.7% 93.1%-99.8% (77/78)	100.0% 95.4%-100.0% (79/79)	100.0% 95.3%-100.0% (78/78)	100.0% 20.7%-100.0% (1/1)	100.0% 20.7%-100.0% (1/1)	100.0% 95.3%-100.0% (78/78)		-0.0123457	-0.0541699	0.0294786	0.548082		0	-0.923936	0.923936	1		-0.0125	-0.054846	0.029846	0.60289
	penam	R&D Stage	1 1 | 1	18	18 7 | 11	94.4% 74.2%-99.0% (17/18)	87.5% 52.9%-97.8% (7/8)	100.0% 72.2%-100.0% (10/10)	90.9% 62.3%-98.4% (10/11)	100.0% 64.6%-100.0% (7/7)	61.1% 38.6%-79.7% (11/18)	n/a --- (0/0)	61.1% 38.6%-79.7% (11/18)	100.0% 74.1%-100.0% (11/11)	0.0% 0.0%-35.4% (0/7)		0.3	0.0193759	0.580624	0.117091		-0.0769231	-0.334689	0.180842	0.829889	Keynome gAST	0.777778	0.36714	1.18842	0.0387171
	tetracycline	Qualified	2 2 | 1	97	97 38 | 59	96.9% 91.3%-98.9% (94/97)	94.9% 83.1%-98.6% (37/39)	98.3% 90.9%-99.7% (57/58)	96.6% 88.5%-99.1% (57/59)	97.4% 86.5%-99.5% (37/38)	97.9% 92.8%-99.4% (95/97)	95.0% 83.5%-98.6% (38/40)	100.0% 93.7%-100.0% (57/57)	96.6% 88.5%-99.1% (57/59)	100.0% 90.8%-100.0% (38/38)		-0.010101	-0.0443337	0.0241317	0.548082		0	-0.0454395	0.0454395	1		-0.025	-0.109515	0.0595146	0.60289
Pseudomonas	aminoglycoside	Qualified	1 1 | 1	79	79 74 | 5	97.5% 91.2%-99.3% (77/79)	100.0% 94.9%-100.0% (72/72)	71.4% 35.9%-91.8% (5/7)	100.0% 56.6%-100.0% (5/5)	97.3% 90.7%-99.3% (72/74)	93.7% 86.0%-97.3% (74/79)	93.7% 86.0%-97.3% (74/79)	n/a --- (0/0)	0.0% 0.0%-43.4% (0/5)	100.0% 95.1%-100.0% (74/74)		0.037037	-0.0351047	0.109179	0.513679		0.714286	0.195836	1.23274	0.215452		-0.0263158	-0.0775533	0.0249218	0.426955
		R&D Stage	1 1 | 1	79	79 79 | 0	96.2% 89.4%-98.7% (76/79)	100.0% 95.2%-100.0% (76/76)	0.0% 0.0%-56.1% (0/3)	n/a --- (0/0)	96.2% 89.4%-98.7% (76/79)	100.0% 95.4%-100.0% (79/79)	100.0% 95.4%-100.0% (79/79)	n/a --- (0/0)	n/a --- (0/0)	100.0% 95.4%-100.0% (79/79)		-0.037037	-0.0905388	0.0164647	0.243389							-0.037037	-0.0905388	0.0164647	0.287641
	fluoroquinolone	R&D Stage	1 1 | 1	79	79 60 | 19	86.1% 76.8%-92.0% (68/79)	85.5% 75.3%-91.9% (59/69)	90.0% 59.6%-98.2% (9/10)	47.4% 27.3%-68.3% (9/19)	98.3% 91.1%-99.7% (59/60)	39.2% 29.2%-50.3% (31/79)	66.7% 50.3%-79.8% (24/36)	16.3% 8.1%-30.0% (7/43)	36.8% 19.1%-59.0% (7/19)	40.0% 28.6%-52.6% (24/60)	Keynome gAST	0.45679	0.324039	0.589541	1.88656e-07		0.0952381	-0.225496	0.415972	1	Keynome gAST	0.564516	0.433251	0.695781	2.50576e-08
Staphylococci	fluoroquinolone	Qualified	3 3 | 1	226	226 150 | 76	99.6% 97.5%-99.9% (225/226)	100.0% 97.5%-100.0% (149/149)	98.7% 93.0%-99.8% (76/77)	100.0% 95.2%-100.0% (76/76)	99.3% 96.3%-99.9% (149/150)	66.4% 60.0%-72.2% (150/226)	66.4% 60.0%-72.2% (150/226)	n/a --- (0/0)	0.0% 0.0%-4.8% (0/76)	100.0% 97.5%-100.0% (150/150)	Keynome gAST	0.328947	0.265585	0.392309	0	Keynome gAST	0.974359	0.924427	1.02429	0		-0.00657895	-0.0288884	0.0157305	0.60289
	lincosamide	Qualified	3 3 | 1	227	227 148 | 79	97.4% 94.4%-98.8% (221/227)	98.6% 95.1%-99.6% (144/146)	95.1% 88.0%-98.1% (77/81)	97.5% 91.2%-99.3% (77/79)	97.3% 93.3%-98.9% (144/148)	97.4% 94.4%-98.8% (221/227)	98.6% 95.1%-99.6% (144/146)	95.1% 88.0%-98.1% (77/81)	97.5% 91.2%-99.3% (77/79)	97.3% 93.3%-98.9% (144/148)		0	-0.012104	0.012104	1		0	-0.0342198	0.0342198	1		0	-0.0184787	0.0184787	1
	macrolide	Qualified	3 3 | 1	227	227 108 | 119	99.6% 97.5%-99.9% (226/227)	100.0% 96.5%-100.0% (107/107)	99.2% 95.4%-99.9% (119/120)	100.0% 96.9%-100.0% (119/119)	99.1% 94.9%-99.8% (107/108)	98.7% 96.2%-99.5% (224/227)	100.0% 96.5%-100.0% (105/105)	97.5% 93.0%-99.2% (119/122)	100.0% 96.9%-100.0% (119/119)	97.2% 92.1%-99.1% (105/108)		0.00873362	-0.00834655	0.0258138	0.35161		0	-0.0229075	0.0229075	1		0.0181818	-0.0172915	0.0536552	0.426955
		R&D Stage	1 1 | 1	3	3 1 | 2	100.0% 43.9%-100.0% (3/3)	100.0% 20.7%-100.0% (1/1)	100.0% 34.2%-100.0% (2/2)	100.0% 34.2%-100.0% (2/2)	100.0% 20.7%-100.0% (1/1)	100.0% 43.9%-100.0% (3/3)	100.0% 20.7%-100.0% (1/1)	100.0% 34.2%-100.0% (2/2)	100.0% 34.2%-100.0% (2/2)	100.0% 20.7%-100.0% (1/1)		0	-0.554362	0.554362	1		0	-0.692952	0.692952	1		0	-0.923936	0.923936	1
	penam	Qualified	2 2 | 1	224	224 137 | 87	99.6% 97.5%-99.9% (223/224)	100.0% 97.3%-100.0% (136/136)	98.9% 93.8%-99.8% (87/88)	100.0% 95.8%-100.0% (87/87)	99.3% 96.0%-99.9% (136/137)	99.6% 97.5%-99.9% (223/224)	100.0% 97.3%-100.0% (136/136)	98.9% 93.8%-99.8% (87/88)	100.0% 95.8%-100.0% (87/87)	99.3% 96.0%-99.9% (136/137)		0	-0.0122646	0.0122646	1		0	-0.0311439	0.0311439	1		0	-0.0199411	0.0199411	1
	rifamycin	Qualified	1 1 | 1	33	33 32 | 1	97.0% 84.7%-99.5% (32/33)	100.0% 89.0%-100.0% (31/31)	50.0% 9.5%-90.5% (1/2)	100.0% 20.7%-100.0% (1/1)	96.9% 84.3%-99.4% (31/32)	97.0% 84.7%-99.5% (32/33)	97.0% 84.7%-99.5% (32/33)	n/a --- (0/0)	0.0% 0.0%-79.3% (0/1)	100.0% 89.3%-100.0% (32/32)		0	-0.111998	0.111998	1		0.333333	-0.733536	1.4002	0.829889		-0.0294118	-0.128767	0.0699434	0.60289
		R&D Stage	1 1 | 1	191	191 189 | 2	100.0% 98.0%-100.0% (191/191)	100.0% 98.0%-100.0% (189/189)	100.0% 34.2%-100.0% (2/2)	100.0% 34.2%-100.0% (2/2)	100.0% 98.0%-100.0% (189/189)	100.0% 98.0%-100.0% (191/191)	100.0% 98.0%-100.0% (189/189)	100.0% 34.2%-100.0% (2/2)	100.0% 34.2%-100.0% (2/2)	100.0% 98.0%-100.0% (189/189)		0	-0.0143617	0.0143617	1		0	-0.692952	0.692952	1		0	-0.0145121	0.0145121	1
	tetracycline	Qualified	2 2 | 1	224	224 198 | 26	99.6% 97.5%-99.9% (223/224)	100.0% 98.1%-100.0% (197/197)	96.3% 81.7%-99.3% (26/27)	100.0% 87.1%-100.0% (26/26)	99.5% 97.2%-99.9% (197/198)	99.6% 97.5%-99.9% (223/224)	100.0% 98.1%-100.0% (197/197)	96.3% 81.7%-99.3% (26/27)	100.0% 87.1%-100.0% (26/26)	99.5% 97.2%-99.9% (197/198)		0	-0.0122646	0.0122646	1		0	-0.0989931	0.0989931	1		0	-0.013859	0.013859	1
		R&D Stage	2 2 | 1	6	6 6 | 0	100.0% 61.0%-100.0% (6/6)	100.0% 61.0%-100.0% (6/6)	n/a --- (0/0)	n/a --- (0/0)	100.0% 61.0%-100.0% (6/6)	100.0% 61.0%-100.0% (6/6)	100.0% 61.0%-100.0% (6/6)	n/a --- (0/0)	n/a --- (0/0)	100.0% 61.0%-100.0% (6/6)		0	-0.346476	0.346476	1							0	-0.346476	0.346476	1
Streptococci	fluoroquinolone	R&D Stage	1 1 | 1	1	1 1 | 0	100.0% 20.7%-100.0% (1/1)	100.0% 20.7%-100.0% (1/1)	n/a --- (0/0)	n/a --- (0/0)	100.0% 20.7%-100.0% (1/1)	100.0% 20.7%-100.0% (1/1)	100.0% 20.7%-100.0% (1/1)	n/a --- (0/0)	n/a --- (0/0)	100.0% 20.7%-100.0% (1/1)		0	-0.923936	0.923936	1							0	-0.923936	0.923936	1
	lincosamide	Qualified	2 2 | 1	3	3 2 | 1	100.0% 43.9%-100.0% (3/3)	100.0% 34.2%-100.0% (2/2)	100.0% 20.7%-100.0% (1/1)	100.0% 20.7%-100.0% (1/1)	100.0% 34.2%-100.0% (2/2)	100.0% 43.9%-100.0% (3/3)	100.0% 34.2%-100.0% (2/2)	100.0% 20.7%-100.0% (1/1)	100.0% 20.7%-100.0% (1/1)	100.0% 34.2%-100.0% (2/2)		0	-0.554362	0.554362	1		0	-0.923936	0.923936	1		0	-0.692952	0.692952	1
	macrolide	Qualified	2 2 | 1	3	3 2 | 1	100.0% 43.9%-100.0% (3/3)	100.0% 34.2%-100.0% (2/2)	100.0% 20.7%-100.0% (1/1)	100.0% 20.7%-100.0% (1/1)	100.0% 34.2%-100.0% (2/2)	100.0% 43.9%-100.0% (3/3)	100.0% 34.2%-100.0% (2/2)	100.0% 20.7%-100.0% (1/1)	100.0% 20.7%-100.0% (1/1)	100.0% 34.2%-100.0% (2/2)		0	-0.554362	0.554362	1		0	-0.923936	0.923936	1		0	-0.692952	0.692952	1
	tetracycline	R&D Stage	1 1 | 1	2	2 2 | 0	100.0% 34.2%-100.0% (2/2)	100.0% 34.2%-100.0% (2/2)	n/a --- (0/0)	n/a --- (0/0)	100.0% 34.2%-100.0% (2/2)	100.0% 34.2%-100.0% (2/2)	100.0% 34.2%-100.0% (2/2)	n/a --- (0/0)	n/a --- (0/0)	100.0% 34.2%-100.0% (2/2)		0	-0.692952	0.692952	1							0	-0.692952	0.692952	1

## Sheet: S6 marker, ppv
species	drug	resistance marker(s) detected	num of S isolates	num of NS isolates	total num of isolates	positive predictive value (PPV)
Acinetobacter calcoaceticus/baumannii complex	gentamicin	aph(3')-VIa	0	2	2	1
Acinetobacter calcoaceticus/baumannii complex	gentamicin	armA	0	3	3	1
Acinetobacter calcoaceticus/baumannii complex	imipenem	blaOXA-23	0	3	3	1
Acinetobacter calcoaceticus/baumannii complex	meropenem	blaOXA-23	0	3	3	1
Acinetobacter calcoaceticus/baumannii complex	tobramycin	aac(6')-Ib3	0	2	2	1
Acinetobacter calcoaceticus/baumannii complex	tobramycin	armA	0	3	3	1
Citrobacter freundii complex	ciprofloxacin	qnrB35	1	0	1	0
Citrobacter freundii complex	ciprofloxacin	qnrB77	1	0	1	0
Citrobacter freundii complex	ciprofloxacin	qnrB9	0	1	1	1
Citrobacter freundii complex	gentamicin	aac(3)-IId	0	1	1	1
Citrobacter freundii complex	piperacillin/tazobactam	blaCMY-117	1	0	1	0
Citrobacter freundii complex	piperacillin/tazobactam	blaCMY-127	1	0	1	0
Citrobacter freundii complex	piperacillin/tazobactam	blaCMY-2	1	0	1	0
Citrobacter freundii complex	piperacillin/tazobactam	blaCMY-48	1	0	1	0
Citrobacter freundii complex	piperacillin/tazobactam	blaCMY-66	1	0	1	0
Citrobacter freundii complex	piperacillin/tazobactam	blaCMY-70	3	0	3	0
Citrobacter freundii complex	piperacillin/tazobactam	blaCMY-82	1	0	1	0
Citrobacter freundii complex	piperacillin/tazobactam	blaCMY-116	2	1	3	0.333333
Citrobacter freundii complex	piperacillin/tazobactam	blaCMY-79	2	1	3	0.333333
Enterobacter cloacae complex	cefepime	blaCTX-M-15	0	1	1	1
Enterobacter cloacae complex	cefepime	blaOXA-1	0	1	1	1
Enterobacter cloacae complex	ceftriaxone	blaCTX-M-15	0	1	1	1
Enterobacter cloacae complex	ciprofloxacin	qnrE1	1	0	1	0
Enterobacter cloacae complex	ciprofloxacin	OqxA	15	2	17	0.117647
Enterobacter cloacae complex	ciprofloxacin	OqxB	15	2	17	0.117647
Enterobacter cloacae complex	ciprofloxacin	aac(6')-Ib-cr	0	1	1	1
Enterobacter cloacae complex	ciprofloxacin	qnrB1	0	1	1	1
Enterobacter cloacae complex	gentamicin	aac(3)-IIa	0	1	1	1
Enterobacter cloacae complex	levofloxacin	aac(6')-Ib-cr	0	1	1	1
Enterobacter cloacae complex	piperacillin/tazobactam	blaACT-16	1	0	1	0
Enterobacter cloacae complex	piperacillin/tazobactam	blaACT-5	2	0	2	0
Enterobacter cloacae complex	piperacillin/tazobactam	blaACT-6	1	0	1	0
Enterobacter cloacae complex	piperacillin/tazobactam	blaMIR-5	1	0	1	0
Enterobacter cloacae complex	piperacillin/tazobactam	blaACT-12	2	1	3	0.333333
Enterobacter cloacae complex	piperacillin/tazobactam	blaACT-7	3	2	5	0.4
Enterobacter cloacae complex	piperacillin/tazobactam	blaACT-14	2	2	4	0.5
Enterobacter cloacae complex	piperacillin/tazobactam	blaACT-15	1	1	2	0.5
Enterobacter cloacae complex	piperacillin/tazobactam	blaOXA-1	0	1	1	1
Enterobacter cloacae complex	tobramycin	aac(3)-IIa	0	1	1	1
Enterobacter cloacae complex	tobramycin	aac(6')-Ib-cr	0	1	1	1
Enterococcus faecalis	ciprofloxacin	enterococcus_faecalis_gyrA__p.S83I	0	9	9	1
Enterococcus faecalis	ciprofloxacin	enterococcus_faecalis_gyrA__p.S83R	0	1	1	1
Enterococcus faecalis	ciprofloxacin	enterococcus_faecalis_parC__p.S80I	0	11	11	1
Enterococcus faecalis	gentamicin high level	aac(6')-aph(2'')	2	15	17	0.882353
Enterococcus faecalis	linezolid	optrA	1	0	1	0
Enterococcus faecalis	tetracycline	tet(L)	0	2	2	1
Enterococcus faecalis	tetracycline	tet(M)	0	60	60	1
Enterococcus faecalis	tetracycline	tet(O)	0	1	1	1
Enterococcus faecalis	tetracycline	tet(S)	0	4	4	1
Enterococcus faecalis	vancomycin	VanHAX	0	1	1	1
Enterococcus faecium	ampicillin	enterococcus_faecium_pbp5__p.S27G	7	23	30	0.766667
Enterococcus faecium	ampicillin	enterococcus_faecium_pbp5__p.T324A	7	23	30	0.766667
Enterococcus faecium	ampicillin	enterococcus_faecium_pbp5__p.K144Q	6	23	29	0.793103
Enterococcus faecium	ampicillin	enterococcus_faecium_pbp5__p.V24A	6	23	29	0.793103
Enterococcus faecium	ampicillin	enterococcus_faecium_pbp5__p.A499T	1	21	22	0.954545
Enterococcus faecium	ampicillin	enterococcus_faecium_pbp5__p.E100Q	1	21	22	0.954545
Enterococcus faecium	ampicillin	enterococcus_faecium_pbp5__p.E525D	1	21	22	0.954545
Enterococcus faecium	ampicillin	enterococcus_faecium_pbp5__p.N496K	1	21	22	0.954545
Enterococcus faecium	ampicillin	enterococcus_faecium_pbp5__p.P667S	1	21	22	0.954545
Enterococcus faecium	ampicillin	enterococcus_faecium_pbp5__p.A216S	1	22	23	0.956522
Enterococcus faecium	ampicillin	enterococcus_faecium_pbp5__p.A68T	1	22	23	0.956522
Enterococcus faecium	ampicillin	enterococcus_faecium_pbp5__p.D204G	1	22	23	0.956522
Enterococcus faecium	ampicillin	enterococcus_faecium_pbp5__p.E85D	1	22	23	0.956522
Enterococcus faecium	ampicillin	enterococcus_faecium_pbp5__p.G66E	1	22	23	0.956522
Enterococcus faecium	ampicillin	enterococcus_faecium_pbp5__p.L177I	1	22	23	0.956522
Enterococcus faecium	ampicillin	enterococcus_faecium_pbp5__p.R34Q	1	22	23	0.956522
Enterococcus faecium	ampicillin	enterococcus_faecium_pbp5__p.T172A	1	22	23	0.956522
Enterococcus faecium	ampicillin	enterococcus_faecium_pbp5__p.E629V	0	21	21	1
Enterococcus faecium	ampicillin	enterococcus_faecium_pbp5__p.M485A	0	21	21	1
Enterococcus faecium	ciprofloxacin	enterococcus_faecium_gyrA__p.S83Y	0	21	21	1
Enterococcus faecium	ciprofloxacin	enterococcus_faecium_parC__p.S80I	0	19	19	1
Enterococcus faecium	ciprofloxacin	enterococcus_faecium_parC__p.S80R	0	2	2	1
Enterococcus faecium	gentamicin high level	aac(6')-Ii	16	1	17	0.0588235
Enterococcus faecium	gentamicin high level	aac(6')-aph(2'')	8	1	9	0.111111
Enterococcus faecium	gentamicin high level	aph(2'')-Ia	0	1	1	1
Enterococcus faecium	tetracycline	poxtA	0	1	1	1
Enterococcus faecium	tetracycline	tet(L)	0	5	5	1
Enterococcus faecium	tetracycline	tet(M)	0	12	12	1
Enterococcus faecium	vancomycin	VanHAX	0	17	17	1
Escherichia coli	amikacin	aac(6')-Ib-cr	16	5	21	0.238095
Escherichia coli	ampicillin	ampC-promoter-size-53bp__n.-32T>A	0	1	1	1
Escherichia coli	ampicillin	ampC-promoter-size-53bp__n.-42C>T	0	1	1	1
Escherichia coli	ampicillin	blaCARB-2	0	1	1	1
Escherichia coli	ampicillin	blaCMY-130	0	5	5	1
Escherichia coli	ampicillin	blaCMY-153	0	5	5	1
Escherichia coli	ampicillin	blaCMY-2	0	10	10	1
Escherichia coli	ampicillin	blaCMY-42	0	1	1	1
Escherichia coli	ampicillin	blaCMY-61	0	5	5	1
Escherichia coli	ampicillin	blaCTX-M-122	0	1	1	1
Escherichia coli	ampicillin	blaCTX-M-125	0	1	1	1
Escherichia coli	ampicillin	blaCTX-M-14	0	7	7	1
Escherichia coli	ampicillin	blaCTX-M-14b	0	1	1	1
Escherichia coli	ampicillin	blaCTX-M-15	0	80	80	1
Escherichia coli	ampicillin	blaCTX-M-196	0	1	1	1
Escherichia coli	ampicillin	blaCTX-M-220	0	1	1	1
Escherichia coli	ampicillin	blaCTX-M-27	0	20	20	1
Escherichia coli	ampicillin	blaCTX-M-3	0	1	1	1
Escherichia coli	ampicillin	blaCTX-M-55	0	13	13	1
Escherichia coli	ampicillin	blaCTX-M-65	0	3	3	1
Escherichia coli	ampicillin	blaCTX-M-99	0	1	1	1
Escherichia coli	ampicillin	blaDHA-1	0	5	5	1
Escherichia coli	ampicillin	blaOXA-1	0	55	55	1
Escherichia coli	ampicillin	blaOXA-9	0	1	1	1
Escherichia coli	ampicillin	blaSHV-1	0	3	3	1
Escherichia coli	ampicillin	blaSHV-102	0	3	3	1
Escherichia coli	ampicillin	blaSHV-48	0	3	3	1
Escherichia coli	ampicillin	blaTEM-106	0	2	2	1
Escherichia coli	ampicillin	blaTEM-141	0	7	7	1
Escherichia coli	ampicillin	blaTEM-15	0	2	2	1
Escherichia coli	ampicillin	blaTEM-1A	0	6	6	1
Escherichia coli	ampicillin	blaTEM-1B	0	173	173	1
Escherichia coli	ampicillin	blaTEM-1C	0	4	4	1
Escherichia coli	ampicillin	blaTEM-1D	0	3	3	1
Escherichia coli	ampicillin	blaTEM-206	0	7	7	1
Escherichia coli	ampicillin	blaTEM-33	0	3	3	1
Escherichia coli	ampicillin	blaTEM-34	0	3	3	1
Escherichia coli	cefepime	blaCTX-M-122	1	0	1	0
Escherichia coli	cefepime	blaCTX-M-125	1	0	1	0
Escherichia coli	cefepime	blaCTX-M-196	1	0	1	0
Escherichia coli	cefepime	blaCTX-M-220	1	0	1	0
Escherichia coli	cefepime	blaCTX-M-65	3	0	3	0
Escherichia coli	cefepime	blaCTX-M-99	1	0	1	0
Escherichia coli	cefepime	blaSHV-102	3	0	3	0
Escherichia coli	cefepime	blaCTX-M-14	3	4	7	0.571429
Escherichia coli	cefepime	blaCTX-M-27	7	13	20	0.65
Escherichia coli	cefepime	blaOXA-1	7	48	55	0.872727
Escherichia coli	cefepime	blaCTX-M-15	8	72	80	0.9
Escherichia coli	cefepime	blaCTX-M-55	1	12	13	0.923077
Escherichia coli	cefepime	blaCTX-M-14b	0	1	1	1
Escherichia coli	cefepime	blaCTX-M-3	0	1	1	1
Escherichia coli	cefepime	blaTEM-106	0	2	2	1
Escherichia coli	cefepime	blaTEM-15	0	2	2	1
Escherichia coli	cefoxitin	ampC-promoter-size-53bp__n.-32T>A	1	0	1	0
Escherichia coli	cefoxitin	blaCMY-130	3	0	3	0
Escherichia coli	cefoxitin	blaCMY-153	3	0	3	0
Escherichia coli	cefoxitin	blaCMY-61	3	0	3	0
Escherichia coli	cefoxitin	blaCMY-2	4	1	5	0.2
Escherichia coli	cefoxitin	blaCMY-42	0	1	1	1
Escherichia coli	cefoxitin	blaDHA-1	0	2	2	1
Escherichia coli	ceftazidime	blaCTX-M-15	0	1	1	1
Escherichia coli	ceftriaxone	blaSHV-102	3	0	3	0
Escherichia coli	ceftriaxone	blaCTX-M-122	0	1	1	1
Escherichia coli	ceftriaxone	blaCTX-M-125	0	1	1	1
Escherichia coli	ceftriaxone	blaCTX-M-14	0	7	7	1
Escherichia coli	ceftriaxone	blaCTX-M-14b	0	1	1	1
Escherichia coli	ceftriaxone	blaCTX-M-15	0	80	80	1
Escherichia coli	ceftriaxone	blaCTX-M-196	0	1	1	1
Escherichia coli	ceftriaxone	blaCTX-M-220	0	1	1	1
Escherichia coli	ceftriaxone	blaCTX-M-27	0	20	20	1
Escherichia coli	ceftriaxone	blaCTX-M-3	0	1	1	1
Escherichia coli	ceftriaxone	blaCTX-M-55	0	13	13	1
Escherichia coli	ceftriaxone	blaCTX-M-65	0	3	3	1
Escherichia coli	ceftriaxone	blaCTX-M-99	0	1	1	1
Escherichia coli	ceftriaxone	blaTEM-106	0	2	2	1
Escherichia coli	ceftriaxone	blaTEM-15	0	2	2	1
Escherichia coli	ciprofloxacin	escherichia_coli_gyrA__p.S83A	1	0	1	0
Escherichia coli	ciprofloxacin	qnrB6	1	0	1	0
Escherichia coli	ciprofloxacin	qnrB7	1	0	1	0
Escherichia coli	ciprofloxacin	qnrB19	7	2	9	0.222222
Escherichia coli	ciprofloxacin	escherichia_coli_parE__p.I355T	2	1	3	0.333333
Escherichia coli	ciprofloxacin	escherichia_coli_gyrA__p.D87G	1	1	2	0.5
Escherichia coli	ciprofloxacin	escherichia_coli_parC__p.S57T	3	4	7	0.571429
Escherichia coli	ciprofloxacin	qnrB4	2	3	5	0.6
Escherichia coli	ciprofloxacin	escherichia_coli_parE__p.I529L	32	86	118	0.728814
Escherichia coli	ciprofloxacin	escherichia_coli_parC__p.E84G	1	3	4	0.75
Escherichia coli	ciprofloxacin	qnrS1	3	12	15	0.8
Escherichia coli	ciprofloxacin	escherichia_coli_gyrA__p.S83L	30	171	201	0.850746
Escherichia coli	ciprofloxacin	escherichia_coli_parC__p.S80I	1	151	152	0.993421
Escherichia coli	ciprofloxacin	aac(6')-Ib-cr	0	52	52	1
Escherichia coli	ciprofloxacin	escherichia_coli_gyrA__p.D87H	0	1	1	1
Escherichia coli	ciprofloxacin	escherichia_coli_gyrA__p.D87N	0	146	146	1
Escherichia coli	ciprofloxacin	escherichia_coli_gyrA__p.D87Y	0	2	2	1
Escherichia coli	ciprofloxacin	escherichia_coli_parC__p.A56T	0	4	4	1
Escherichia coli	ciprofloxacin	escherichia_coli_parC__p.E84V	0	76	76	1
Escherichia coli	ciprofloxacin	escherichia_coli_parE__p.E460D	0	1	1	1
Escherichia coli	ciprofloxacin	escherichia_coli_parE__p.L416F	0	40	40	1
Escherichia coli	ciprofloxacin	escherichia_coli_parE__p.S458A	0	13	13	1
Escherichia coli	ciprofloxacin	escherichia_coli_parE__p.S458T	0	5	5	1
Escherichia coli	ciprofloxacin	qepA4	0	3	3	1
Escherichia coli	ciprofloxacin	qnrB1	0	1	1	1
Escherichia coli	ciprofloxacin	qnrS13	0	1	1	1
Escherichia coli	ciprofloxacin	qnrS2	0	1	1	1
Escherichia coli	fosfomycin	fosA3	0	2	2	1
Escherichia coli	fosfomycin	fosA4	0	1	1	1
Escherichia coli	fosfomycin	fosA7	0	1	1	1
Escherichia coli	gentamicin	aac(3)-IIa	1	40	41	0.97561
Escherichia coli	gentamicin	aac(3)-IId	0	44	44	1
Escherichia coli	gentamicin	aac(3)-IV	0	2	2	1
Escherichia coli	gentamicin	aac(3)-VIa	0	2	2	1
Escherichia coli	gentamicin	ant(2'')-Ia	0	3	3	1
Escherichia coli	levofloxacin	aac(6')-Ib-cr	0	52	52	1
Escherichia coli	piperacillin/tazobactam	blaDHA-1	4	1	5	0.2
Escherichia coli	piperacillin/tazobactam	blaCMY-2	7	3	10	0.3
Escherichia coli	piperacillin/tazobactam	blaTEM-33	2	1	3	0.333333
Escherichia coli	piperacillin/tazobactam	blaTEM-34	2	1	3	0.333333
Escherichia coli	piperacillin/tazobactam	blaCMY-130	3	2	5	0.4
Escherichia coli	piperacillin/tazobactam	blaCMY-153	3	2	5	0.4
Escherichia coli	piperacillin/tazobactam	blaCMY-61	3	2	5	0.4
Escherichia coli	piperacillin/tazobactam	blaOXA-1	22	33	55	0.6
Escherichia coli	piperacillin/tazobactam	blaCMY-42	0	1	1	1
Escherichia coli	tobramycin	aac(3)-IId	5	39	44	0.886364
Escherichia coli	tobramycin	aac(6')-Ib-cr	1	51	52	0.980769
Escherichia coli	tobramycin	aac(3)-IIa	0	41	41	1
Escherichia coli	tobramycin	aac(3)-IV	0	2	2	1
Escherichia coli	tobramycin	ant(2'')-Ia	0	3	3	1
Klebsiella aerogenes	cefepime	klebsiella_aerogenes_ompK36__p.A93S	2	0	2	0
Klebsiella aerogenes	cefepime	klebsiella_aerogenes_ompK36__p.L59V	4	0	4	0
Klebsiella aerogenes	cefepime	klebsiella_aerogenes_ompK36__p.T184P	2	0	2	0
Klebsiella aerogenes	cefepime	klebsiella_aerogenes_ompK36__p.N49S	19	1	20	0.05
Klebsiella aerogenes	cefepime	klebsiella_aerogenes_ompK36__p.D224E	17	1	18	0.0555556
Klebsiella aerogenes	cefepime	klebsiella_aerogenes_ompK36__p.F207W	17	1	18	0.0555556
Klebsiella aerogenes	cefepime	klebsiella_aerogenes_ompK36__p.L191Q	17	1	18	0.0555556
Klebsiella aerogenes	cefepime	blaCTX-M-15	0	1	1	1
Klebsiella aerogenes	ceftriaxone	klebsiella_aerogenes_ompK36__p.A93S	2	0	2	0
Klebsiella aerogenes	ceftriaxone	klebsiella_aerogenes_ompK36__p.L59V	4	0	4	0
Klebsiella aerogenes	ceftriaxone	klebsiella_aerogenes_ompK36__p.T184P	2	0	2	0
Klebsiella aerogenes	ceftriaxone	klebsiella_aerogenes_ompK36__p.N49S	13	7	20	0.35
Klebsiella aerogenes	ceftriaxone	klebsiella_aerogenes_ompK36__p.D224E	11	7	18	0.388889
Klebsiella aerogenes	ceftriaxone	klebsiella_aerogenes_ompK36__p.F207W	11	7	18	0.388889
Klebsiella aerogenes	ceftriaxone	klebsiella_aerogenes_ompK36__p.L191Q	11	7	18	0.388889
Klebsiella aerogenes	ceftriaxone	blaCTX-M-15	0	1	1	1
Klebsiella aerogenes	ciprofloxacin	OqxA	17	3	20	0.15
Klebsiella aerogenes	ciprofloxacin	OqxB	17	3	20	0.15
Klebsiella aerogenes	ciprofloxacin	qnrS1	0	1	1	1
Klebsiella aerogenes	ertapenem	klebsiella_aerogenes_ompK37__p.I70M	11	0	11	0
Klebsiella aerogenes	ertapenem	klebsiella_aerogenes_ompK36__p.A217S	17	1	18	0.0555556
Klebsiella aerogenes	ertapenem	klebsiella_aerogenes_ompK37__p.I128M	16	1	17	0.0588235
Klebsiella aerogenes	ertapenem	klebsiella_aerogenes_ompK37__p.*233Q	1	1	2	0.5
Klebsiella aerogenes	ertapenem	klebsiella_aerogenes_ompK37__p.R235Y	1	1	2	0.5
Klebsiella aerogenes	imipenem	klebsiella_aerogenes_ompK37__p.*233Q	2	0	2	0
Klebsiella aerogenes	imipenem	klebsiella_aerogenes_ompK37__p.R235Y	2	0	2	0
Klebsiella aerogenes	imipenem	klebsiella_aerogenes_ompK36__p.A217S	17	1	18	0.0555556
Klebsiella aerogenes	imipenem	klebsiella_aerogenes_ompK37__p.I128M	16	1	17	0.0588235
Klebsiella aerogenes	imipenem	klebsiella_aerogenes_ompK37__p.I70M	10	1	11	0.0909091
Klebsiella michiganensis	ciprofloxacin	OqxB	8	3	11	0.272727
Klebsiella michiganensis	ciprofloxacin	klebsiella_michiganensis_acrR__p.F172S	8	3	11	0.272727
Klebsiella michiganensis	ciprofloxacin	klebsiella_michiganensis_acrR__p.K201M	8	3	11	0.272727
Klebsiella michiganensis	ciprofloxacin	klebsiella_michiganensis_acrR__p.L195V	8	3	11	0.272727
Klebsiella michiganensis	ciprofloxacin	klebsiella_michiganensis_acrR__p.P161R	8	3	11	0.272727
Klebsiella michiganensis	ciprofloxacin	klebsiella_michiganensis_acrR__p.R173G	8	3	11	0.272727
Klebsiella michiganensis	ciprofloxacin	OqxA	7	3	10	0.3
Klebsiella michiganensis	ciprofloxacin	aac(6')-Ib-cr	0	3	3	1
Klebsiella michiganensis	ciprofloxacin	qnrB1	0	3	3	1
Klebsiella michiganensis	levofloxacin	aac(6')-Ib-cr	3	0	3	0
Klebsiella michiganensis	levofloxacin	klebsiella_michiganensis_acrR__p.F172S	11	0	11	0
Klebsiella michiganensis	levofloxacin	klebsiella_michiganensis_acrR__p.K201M	11	0	11	0
Klebsiella michiganensis	levofloxacin	klebsiella_michiganensis_acrR__p.L195V	11	0	11	0
Klebsiella michiganensis	levofloxacin	klebsiella_michiganensis_acrR__p.P161R	11	0	11	0
Klebsiella michiganensis	levofloxacin	klebsiella_michiganensis_acrR__p.R173G	11	0	11	0
Klebsiella michiganensis	piperacillin/tazobactam	blaOXY-1-2	2	0	2	0
Klebsiella michiganensis	piperacillin/tazobactam	blaOXY-1-7	2	0	2	0
Klebsiella michiganensis	piperacillin/tazobactam	blaOXY-1-3	1	1	2	0.5
Klebsiella michiganensis	piperacillin/tazobactam	blaOXY-1-1	2	3	5	0.6
Klebsiella michiganensis	piperacillin/tazobactam	blaOXA-1	0	3	3	1
Klebsiella oxytoca	piperacillin/tazobactam	blaOXY-1-7	2	0	2	0
Klebsiella oxytoca	piperacillin/tazobactam	blaOXY-2-1	3	0	3	0
Klebsiella oxytoca	piperacillin/tazobactam	blaOXY-2-5	2	0	2	0
Klebsiella oxytoca	piperacillin/tazobactam	blaOXY-2-6	1	0	1	0
Klebsiella oxytoca	piperacillin/tazobactam	blaOXY-2-7	0	1	1	1
Klebsiella pneumoniae	amikacin	aac(6')-Ib-cr	12	0	12	0
Klebsiella pneumoniae	cefazolin	klebsiella_pneumoniae_ompK36__p.D224E	17	11	28	0.392857
Klebsiella pneumoniae	cefazolin	klebsiella_pneumoniae_ompK36__p.L191S	17	11	28	0.392857
Klebsiella pneumoniae	cefazolin	klebsiella_pneumoniae_ompK36__p.L228V	17	11	28	0.392857
Klebsiella pneumoniae	cefazolin	klebsiella_pneumoniae_ompK36__p.F207W	17	13	30	0.433333
Klebsiella pneumoniae	cefazolin	klebsiella_pneumoniae_ompK36__p.T254S	14	11	25	0.44
Klebsiella pneumoniae	cefazolin	klebsiella_pneumoniae_ompK36__p.E232R	21	20	41	0.487805
Klebsiella pneumoniae	cefazolin	klebsiella_pneumoniae_ompK36__p.L59V	24	26	50	0.52
Klebsiella pneumoniae	cefazolin	klebsiella_pneumoniae_ompK36__p.N49S	24	26	50	0.52
Klebsiella pneumoniae	cefazolin	klebsiella_pneumoniae_ompK36__p.N304E	4	5	9	0.555556
Klebsiella pneumoniae	cefazolin	klebsiella_pneumoniae_ompK36__p.D223G	4	7	11	0.636364
Klebsiella pneumoniae	cefazolin	klebsiella_pneumoniae_ompK36__p.F198Y	4	7	11	0.636364
Klebsiella pneumoniae	cefazolin	klebsiella_pneumoniae_ompK36__p.F207Y	4	7	11	0.636364
Klebsiella pneumoniae	cefazolin	klebsiella_pneumoniae_ompK36__p.G189T	4	7	11	0.636364
Klebsiella pneumoniae	cefazolin	klebsiella_pneumoniae_ompK36__p.T222L	4	7	11	0.636364
Klebsiella pneumoniae	cefazolin	klebsiella_pneumoniae_ompK36__p.T184P	3	6	9	0.666667
Klebsiella pneumoniae	cefazolin	klebsiella_pneumoniae_ompK36__p.A93S	0	2	2	1
Klebsiella pneumoniae	cefazolin	klebsiella_pneumoniae_ompK36__p.D91K	0	2	2	1
Klebsiella pneumoniae	cefazolin	klebsiella_pneumoniae_ompK36__p.H235D	0	2	2	1
Klebsiella pneumoniae	cefazolin	klebsiella_pneumoniae_ompK36__p.L191Q	0	2	2	1
Klebsiella pneumoniae	cefazolin	klebsiella_pneumoniae_ompK36__p.L229V	0	2	2	1
Klebsiella pneumoniae	cefazolin	klebsiella_pneumoniae_ompK36__p.Q227N	0	2	2	1
Klebsiella pneumoniae	cefazolin	klebsiella_pneumoniae_ompK36__p.S89T	0	2	2	1
Klebsiella pneumoniae	cefazolin	klebsiella_pneumoniae_ompK36__p.T86V	0	2	2	1
Klebsiella pneumoniae	cefepime	blaCTX-M-14	1	0	1	0
Klebsiella pneumoniae	cefepime	blaCTX-M-77	1	0	1	0
Klebsiella pneumoniae	cefepime	blaSHV-13	4	0	4	0
Klebsiella pneumoniae	cefepime	blaSHV-27	4	0	4	0
Klebsiella pneumoniae	cefepime	blaSHV-30	1	0	1	0
Klebsiella pneumoniae	cefepime	blaSHV-31	2	0	2	0
Klebsiella pneumoniae	cefepime	blaSHV-38	1	0	1	0
Klebsiella pneumoniae	cefepime	blaSHV-40	10	0	10	0
Klebsiella pneumoniae	cefepime	blaSHV-41	3	0	3	0
Klebsiella pneumoniae	cefepime	blaSHV-70	4	0	4	0
Klebsiella pneumoniae	cefepime	klebsiella_pneumoniae_ompK36__p.D223G	27	2	29	0.0689655
Klebsiella pneumoniae	cefepime	klebsiella_pneumoniae_ompK36__p.F198Y	27	2	29	0.0689655
Klebsiella pneumoniae	cefepime	klebsiella_pneumoniae_ompK36__p.F207Y	27	2	29	0.0689655
Klebsiella pneumoniae	cefepime	klebsiella_pneumoniae_ompK36__p.G189T	27	2	29	0.0689655
Klebsiella pneumoniae	cefepime	klebsiella_pneumoniae_ompK36__p.T222L	27	2	29	0.0689655
Klebsiella pneumoniae	cefepime	klebsiella_pneumoniae_ompK36__p.N304E	26	2	28	0.0714286
Klebsiella pneumoniae	cefepime	klebsiella_pneumoniae_ompK36__p.E232R	74	15	89	0.168539
Klebsiella pneumoniae	cefepime	klebsiella_pneumoniae_ompK36__p.D224E	43	10	53	0.188679
Klebsiella pneumoniae	cefepime	klebsiella_pneumoniae_ompK36__p.L191S	43	10	53	0.188679
Klebsiella pneumoniae	cefepime	klebsiella_pneumoniae_ompK36__p.L228V	43	10	53	0.188679
Klebsiella pneumoniae	cefepime	klebsiella_pneumoniae_ompK36__p.T254S	41	10	51	0.196078
Klebsiella pneumoniae	cefepime	blaSHV-98	12	3	15	0.2
Klebsiella pneumoniae	cefepime	klebsiella_pneumoniae_ompK36__p.L59V	95	24	119	0.201681
Klebsiella pneumoniae	cefepime	klebsiella_pneumoniae_ompK36__p.N49S	95	24	119	0.201681
Klebsiella pneumoniae	cefepime	klebsiella_pneumoniae_ompK36__p.F207W	47	13	60	0.216667
Klebsiella pneumoniae	cefepime	klebsiella_pneumoniae_ompK36__p.T184P	21	9	30	0.3
Klebsiella pneumoniae	cefepime	blaSHV-99	2	1	3	0.333333
Klebsiella pneumoniae	cefepime	klebsiella_pneumoniae_ompK36__p.A93S	4	3	7	0.428571
Klebsiella pneumoniae	cefepime	klebsiella_pneumoniae_ompK36__p.D91K	4	3	7	0.428571
Klebsiella pneumoniae	cefepime	klebsiella_pneumoniae_ompK36__p.H235D	4	3	7	0.428571
Klebsiella pneumoniae	cefepime	klebsiella_pneumoniae_ompK36__p.L191Q	4	3	7	0.428571
Klebsiella pneumoniae	cefepime	klebsiella_pneumoniae_ompK36__p.L229V	4	3	7	0.428571
Klebsiella pneumoniae	cefepime	klebsiella_pneumoniae_ompK36__p.Q227N	4	3	7	0.428571
Klebsiella pneumoniae	cefepime	klebsiella_pneumoniae_ompK36__p.S89T	4	3	7	0.428571
Klebsiella pneumoniae	cefepime	klebsiella_pneumoniae_ompK36__p.T86V	4	3	7	0.428571
Klebsiella pneumoniae	cefepime	blaSHV-106	4	8	12	0.666667
Klebsiella pneumoniae	cefepime	blaCTX-M-15	4	23	27	0.851852
Klebsiella pneumoniae	cefepime	blaOXA-1	3	20	23	0.869565
Klebsiella pneumoniae	cefepime	blaKPC-3	0	1	1	1
Klebsiella pneumoniae	cefoxitin	klebsiella_pneumoniae_ompK36__p.D223G	5	0	5	0
Klebsiella pneumoniae	cefoxitin	klebsiella_pneumoniae_ompK36__p.D224E	9	0	9	0
Klebsiella pneumoniae	cefoxitin	klebsiella_pneumoniae_ompK36__p.F198Y	5	0	5	0
Klebsiella pneumoniae	cefoxitin	klebsiella_pneumoniae_ompK36__p.F207Y	5	0	5	0
Klebsiella pneumoniae	cefoxitin	klebsiella_pneumoniae_ompK36__p.G189T	5	0	5	0
Klebsiella pneumoniae	cefoxitin	klebsiella_pneumoniae_ompK36__p.L191S	9	0	9	0
Klebsiella pneumoniae	cefoxitin	klebsiella_pneumoniae_ompK36__p.L228V	9	0	9	0
Klebsiella pneumoniae	cefoxitin	klebsiella_pneumoniae_ompK36__p.N304E	5	0	5	0
Klebsiella pneumoniae	cefoxitin	klebsiella_pneumoniae_ompK36__p.T222L	5	0	5	0
Klebsiella pneumoniae	cefoxitin	klebsiella_pneumoniae_ompK36__p.E232R	16	1	17	0.0588235
Klebsiella pneumoniae	cefoxitin	klebsiella_pneumoniae_ompK36__p.F207W	11	1	12	0.0833333
Klebsiella pneumoniae	cefoxitin	klebsiella_pneumoniae_ompK36__p.L59V	20	2	22	0.0909091
Klebsiella pneumoniae	cefoxitin	klebsiella_pneumoniae_ompK36__p.N49S	20	2	22	0.0909091
Klebsiella pneumoniae	cefoxitin	klebsiella_pneumoniae_ompK36__p.T254S	9	1	10	0.1
Klebsiella pneumoniae	cefoxitin	klebsiella_pneumoniae_ompK36__p.T184P	4	1	5	0.2
Klebsiella pneumoniae	cefoxitin	klebsiella_pneumoniae_ompK36__p.A93S	2	1	3	0.333333
Klebsiella pneumoniae	cefoxitin	klebsiella_pneumoniae_ompK36__p.D91K	2	1	3	0.333333
Klebsiella pneumoniae	cefoxitin	klebsiella_pneumoniae_ompK36__p.H235D	2	1	3	0.333333
Klebsiella pneumoniae	cefoxitin	klebsiella_pneumoniae_ompK36__p.L191Q	2	1	3	0.333333
Klebsiella pneumoniae	cefoxitin	klebsiella_pneumoniae_ompK36__p.L229V	2	1	3	0.333333
Klebsiella pneumoniae	cefoxitin	klebsiella_pneumoniae_ompK36__p.Q227N	2	1	3	0.333333
Klebsiella pneumoniae	cefoxitin	klebsiella_pneumoniae_ompK36__p.S89T	2	1	3	0.333333
Klebsiella pneumoniae	cefoxitin	klebsiella_pneumoniae_ompK36__p.T86V	2	1	3	0.333333
Klebsiella pneumoniae	ceftriaxone	blaCTX-M-77	1	0	1	0
Klebsiella pneumoniae	ceftriaxone	blaSHV-30	1	0	1	0
Klebsiella pneumoniae	ceftriaxone	blaSHV-38	1	0	1	0
Klebsiella pneumoniae	ceftriaxone	blaSHV-41	3	0	3	0
Klebsiella pneumoniae	ceftriaxone	blaSHV-40	9	1	10	0.1
Klebsiella pneumoniae	ceftriaxone	klebsiella_pneumoniae_ompK36__p.D223G	25	4	29	0.137931
Klebsiella pneumoniae	ceftriaxone	klebsiella_pneumoniae_ompK36__p.F198Y	25	4	29	0.137931
Klebsiella pneumoniae	ceftriaxone	klebsiella_pneumoniae_ompK36__p.F207Y	25	4	29	0.137931
Klebsiella pneumoniae	ceftriaxone	klebsiella_pneumoniae_ompK36__p.G189T	25	4	29	0.137931
Klebsiella pneumoniae	ceftriaxone	klebsiella_pneumoniae_ompK36__p.T222L	25	4	29	0.137931
Klebsiella pneumoniae	ceftriaxone	klebsiella_pneumoniae_ompK36__p.N304E	24	4	28	0.142857
Klebsiella pneumoniae	ceftriaxone	klebsiella_pneumoniae_ompK36__p.D224E	43	10	53	0.188679
Klebsiella pneumoniae	ceftriaxone	klebsiella_pneumoniae_ompK36__p.L191S	43	10	53	0.188679
Klebsiella pneumoniae	ceftriaxone	klebsiella_pneumoniae_ompK36__p.L228V	43	10	53	0.188679
Klebsiella pneumoniae	ceftriaxone	klebsiella_pneumoniae_ompK36__p.E232R	71	18	89	0.202247
Klebsiella pneumoniae	ceftriaxone	klebsiella_pneumoniae_ompK36__p.T254S	40	11	51	0.215686
Klebsiella pneumoniae	ceftriaxone	klebsiella_pneumoniae_ompK36__p.F207W	46	14	60	0.233333
Klebsiella pneumoniae	ceftriaxone	klebsiella_pneumoniae_ompK36__p.L59V	90	29	119	0.243697
Klebsiella pneumoniae	ceftriaxone	klebsiella_pneumoniae_ompK36__p.N49S	90	29	119	0.243697
Klebsiella pneumoniae	ceftriaxone	blaSHV-13	3	1	4	0.25
Klebsiella pneumoniae	ceftriaxone	blaSHV-27	3	1	4	0.25
Klebsiella pneumoniae	ceftriaxone	blaSHV-70	3	1	4	0.25
Klebsiella pneumoniae	ceftriaxone	blaSHV-98	11	4	15	0.266667
Klebsiella pneumoniae	ceftriaxone	blaSHV-99	2	1	3	0.333333
Klebsiella pneumoniae	ceftriaxone	klebsiella_pneumoniae_ompK36__p.T184P	19	11	30	0.366667
Klebsiella pneumoniae	ceftriaxone	blaSHV-31	1	1	2	0.5
Klebsiella pneumoniae	ceftriaxone	klebsiella_pneumoniae_ompK36__p.A93S	3	4	7	0.571429
Klebsiella pneumoniae	ceftriaxone	klebsiella_pneumoniae_ompK36__p.D91K	3	4	7	0.571429
Klebsiella pneumoniae	ceftriaxone	klebsiella_pneumoniae_ompK36__p.H235D	3	4	7	0.571429
Klebsiella pneumoniae	ceftriaxone	klebsiella_pneumoniae_ompK36__p.L191Q	3	4	7	0.571429
Klebsiella pneumoniae	ceftriaxone	klebsiella_pneumoniae_ompK36__p.L229V	3	4	7	0.571429
Klebsiella pneumoniae	ceftriaxone	klebsiella_pneumoniae_ompK36__p.Q227N	3	4	7	0.571429
Klebsiella pneumoniae	ceftriaxone	klebsiella_pneumoniae_ompK36__p.S89T	3	4	7	0.571429
Klebsiella pneumoniae	ceftriaxone	klebsiella_pneumoniae_ompK36__p.T86V	3	4	7	0.571429
Klebsiella pneumoniae	ceftriaxone	blaSHV-106	4	8	12	0.666667
Klebsiella pneumoniae	ceftriaxone	blaCTX-M-14	0	1	1	1
Klebsiella pneumoniae	ceftriaxone	blaCTX-M-15	0	27	27	1
Klebsiella pneumoniae	cefuroxime	klebsiella_pneumoniae_ompK36__p.D223G	10	1	11	0.0909091
Klebsiella pneumoniae	cefuroxime	klebsiella_pneumoniae_ompK36__p.F198Y	10	1	11	0.0909091
Klebsiella pneumoniae	cefuroxime	klebsiella_pneumoniae_ompK36__p.F207Y	10	1	11	0.0909091
Klebsiella pneumoniae	cefuroxime	klebsiella_pneumoniae_ompK36__p.G189T	10	1	11	0.0909091
Klebsiella pneumoniae	cefuroxime	klebsiella_pneumoniae_ompK36__p.T222L	10	1	11	0.0909091
Klebsiella pneumoniae	cefuroxime	klebsiella_pneumoniae_ompK36__p.N304E	8	1	9	0.111111
Klebsiella pneumoniae	cefuroxime	klebsiella_pneumoniae_ompK36__p.T254S	22	3	25	0.12
Klebsiella pneumoniae	cefuroxime	klebsiella_pneumoniae_ompK36__p.D224E	24	4	28	0.142857
Klebsiella pneumoniae	cefuroxime	klebsiella_pneumoniae_ompK36__p.L191S	24	4	28	0.142857
Klebsiella pneumoniae	cefuroxime	klebsiella_pneumoniae_ompK36__p.L228V	24	4	28	0.142857
Klebsiella pneumoniae	cefuroxime	klebsiella_pneumoniae_ompK36__p.E232R	35	6	41	0.146341
Klebsiella pneumoniae	cefuroxime	klebsiella_pneumoniae_ompK36__p.F207W	25	5	30	0.166667
Klebsiella pneumoniae	cefuroxime	klebsiella_pneumoniae_ompK36__p.L59V	39	12	51	0.235294
Klebsiella pneumoniae	cefuroxime	klebsiella_pneumoniae_ompK36__p.N49S	39	12	51	0.235294
Klebsiella pneumoniae	cefuroxime	klebsiella_pneumoniae_ompK36__p.A93S	1	1	2	0.5
Klebsiella pneumoniae	cefuroxime	klebsiella_pneumoniae_ompK36__p.D91K	1	1	2	0.5
Klebsiella pneumoniae	cefuroxime	klebsiella_pneumoniae_ompK36__p.H235D	1	1	2	0.5
Klebsiella pneumoniae	cefuroxime	klebsiella_pneumoniae_ompK36__p.L191Q	1	1	2	0.5
Klebsiella pneumoniae	cefuroxime	klebsiella_pneumoniae_ompK36__p.L229V	1	1	2	0.5
Klebsiella pneumoniae	cefuroxime	klebsiella_pneumoniae_ompK36__p.Q227N	1	1	2	0.5
Klebsiella pneumoniae	cefuroxime	klebsiella_pneumoniae_ompK36__p.S89T	1	1	2	0.5
Klebsiella pneumoniae	cefuroxime	klebsiella_pneumoniae_ompK36__p.T86V	1	1	2	0.5
Klebsiella pneumoniae	cefuroxime	klebsiella_pneumoniae_ompK36__p.T184P	4	6	10	0.6
Klebsiella pneumoniae	ciprofloxacin	klebsiella_pneumoniae_acrR__p.F172S	81	34	115	0.295652
Klebsiella pneumoniae	ciprofloxacin	klebsiella_pneumoniae_acrR__p.F197I	81	34	115	0.295652
Klebsiella pneumoniae	ciprofloxacin	klebsiella_pneumoniae_acrR__p.G164A	81	34	115	0.295652
Klebsiella pneumoniae	ciprofloxacin	klebsiella_pneumoniae_acrR__p.K201M	81	34	115	0.295652
Klebsiella pneumoniae	ciprofloxacin	klebsiella_pneumoniae_acrR__p.L195V	81	34	115	0.295652
Klebsiella pneumoniae	ciprofloxacin	klebsiella_pneumoniae_acrR__p.P161R	81	34	115	0.295652
Klebsiella pneumoniae	ciprofloxacin	klebsiella_pneumoniae_acrR__p.R173G	81	34	115	0.295652
Klebsiella pneumoniae	ciprofloxacin	OqxA	77	36	113	0.318584
Klebsiella pneumoniae	ciprofloxacin	OqxB	77	36	113	0.318584
Klebsiella pneumoniae	ciprofloxacin	aac(6')-Ib-cr	0	24	24	1
Klebsiella pneumoniae	ciprofloxacin	klebsiella_pneumoniae_parC__p.S80I	0	10	10	1
Klebsiella pneumoniae	ciprofloxacin	qnrB1	0	22	22	1
Klebsiella pneumoniae	ciprofloxacin	qnrB19	0	1	1	1
Klebsiella pneumoniae	ciprofloxacin	qnrB6	0	1	1	1
Klebsiella pneumoniae	ciprofloxacin	qnrS1	0	7	7	1
Klebsiella pneumoniae	doxycycline	tet(A)	0	1	1	1
Klebsiella pneumoniae	ertapenem	klebsiella_pneumoniae_ompK36__p.N218H	60	0	60	0
Klebsiella pneumoniae	ertapenem	klebsiella_pneumoniae_ompK37__p.I128M	117	1	118	0.00847458
Klebsiella pneumoniae	ertapenem	klebsiella_pneumoniae_ompK37__p.I70M	117	1	118	0.00847458
Klebsiella pneumoniae	ertapenem	klebsiella_pneumoniae_ompK36__p.A217S	88	1	89	0.011236
Klebsiella pneumoniae	ertapenem	klebsiella_pneumoniae_ompK37__p.N230G	42	1	43	0.0232558
Klebsiella pneumoniae	ertapenem	blaKPC-3	0	1	1	1
Klebsiella pneumoniae	gentamicin	aac(3)-IIa	0	18	18	1
Klebsiella pneumoniae	gentamicin	aac(3)-IId	0	1	1	1
Klebsiella pneumoniae	gentamicin	aac(3)-VIa	0	3	3	1
Klebsiella pneumoniae	imipenem	klebsiella_pneumoniae_ompK36__p.N218H	60	0	60	0
Klebsiella pneumoniae	imipenem	klebsiella_pneumoniae_ompK37__p.I128M	117	1	118	0.00847458
Klebsiella pneumoniae	imipenem	klebsiella_pneumoniae_ompK37__p.I70M	117	1	118	0.00847458
Klebsiella pneumoniae	imipenem	klebsiella_pneumoniae_ompK36__p.A217S	88	1	89	0.011236
Klebsiella pneumoniae	imipenem	klebsiella_pneumoniae_ompK37__p.N230G	42	1	43	0.0232558
Klebsiella pneumoniae	imipenem	blaKPC-3	0	1	1	1
Klebsiella pneumoniae	levofloxacin	klebsiella_pneumoniae_acrR__p.F172S	79	36	115	0.313043
Klebsiella pneumoniae	levofloxacin	klebsiella_pneumoniae_acrR__p.F197I	79	36	115	0.313043
Klebsiella pneumoniae	levofloxacin	klebsiella_pneumoniae_acrR__p.G164A	79	36	115	0.313043
Klebsiella pneumoniae	levofloxacin	klebsiella_pneumoniae_acrR__p.K201M	79	36	115	0.313043
Klebsiella pneumoniae	levofloxacin	klebsiella_pneumoniae_acrR__p.L195V	79	36	115	0.313043
Klebsiella pneumoniae	levofloxacin	klebsiella_pneumoniae_acrR__p.P161R	79	36	115	0.313043
Klebsiella pneumoniae	levofloxacin	klebsiella_pneumoniae_acrR__p.R173G	79	36	115	0.313043
Klebsiella pneumoniae	levofloxacin	aac(6')-Ib-cr	2	22	24	0.916667
Klebsiella pneumoniae	meropenem	klebsiella_pneumoniae_ompK36__p.A217S	41	0	41	0
Klebsiella pneumoniae	meropenem	klebsiella_pneumoniae_ompK36__p.N218H	30	0	30	0
Klebsiella pneumoniae	meropenem	klebsiella_pneumoniae_ompK37__p.I128M	51	0	51	0
Klebsiella pneumoniae	meropenem	klebsiella_pneumoniae_ompK37__p.I70M	51	0	51	0
Klebsiella pneumoniae	meropenem	klebsiella_pneumoniae_ompK37__p.N230G	19	0	19	0
Klebsiella pneumoniae	piperacillin/tazobactam	blaSHV-56	9	1	10	0.1
Klebsiella pneumoniae	piperacillin/tazobactam	blaSHV-26	15	6	21	0.285714
Klebsiella pneumoniae	piperacillin/tazobactam	blaOXA-1	1	22	23	0.956522
Klebsiella pneumoniae	piperacillin/tazobactam	blaKPC-3	0	1	1	1
Klebsiella pneumoniae	piperacillin/tazobactam	blaSHV-107	0	2	2	1
Klebsiella pneumoniae	tobramycin	aac(3)-IIa	1	17	18	0.944444
Klebsiella pneumoniae	tobramycin	aac(6')-Ib-cr	1	23	24	0.958333
Klebsiella pneumoniae	tobramycin	aac(3)-IId	0	1	1	1
Klebsiella pneumoniae	tobramycin	aac(6')-Ib	0	1	1	1
Klebsiella quasipneumoniae	cefepime	klebsiella_quasipneumoniae_ompK36__p.D224E	1	0	1	0
Klebsiella quasipneumoniae	cefepime	klebsiella_quasipneumoniae_ompK36__p.L191Q	7	0	7	0
Klebsiella quasipneumoniae	cefepime	klebsiella_quasipneumoniae_ompK36__p.L191S	1	0	1	0
Klebsiella quasipneumoniae	cefepime	klebsiella_quasipneumoniae_ompK36__p.L228V	1	0	1	0
Klebsiella quasipneumoniae	cefepime	klebsiella_quasipneumoniae_ompK36__p.L229V	7	0	7	0
Klebsiella quasipneumoniae	cefepime	klebsiella_quasipneumoniae_ompK36__p.Q227N	7	0	7	0
Klebsiella quasipneumoniae	cefepime	klebsiella_quasipneumoniae_ompK36__p.L59V	11	2	13	0.153846
Klebsiella quasipneumoniae	cefepime	klebsiella_quasipneumoniae_ompK36__p.N304E	10	2	12	0.166667
Klebsiella quasipneumoniae	cefepime	klebsiella_quasipneumoniae_ompK36__p.N49S	9	2	11	0.181818
Klebsiella quasipneumoniae	cefepime	klebsiella_quasipneumoniae_ompK36__p.E232R	4	2	6	0.333333
Klebsiella quasipneumoniae	cefepime	klebsiella_quasipneumoniae_ompK36__p.D223G	3	2	5	0.4
Klebsiella quasipneumoniae	cefepime	klebsiella_quasipneumoniae_ompK36__p.F198Y	3	2	5	0.4
Klebsiella quasipneumoniae	cefepime	klebsiella_quasipneumoniae_ompK36__p.G189T	3	2	5	0.4
Klebsiella quasipneumoniae	cefepime	klebsiella_quasipneumoniae_ompK36__p.T222L	3	2	5	0.4
Klebsiella quasipneumoniae	cefepime	blaCTX-M-15	1	2	3	0.666667
Klebsiella quasipneumoniae	cefepime	blaOXA-1	1	2	3	0.666667
Klebsiella quasipneumoniae	ceftriaxone	klebsiella_quasipneumoniae_ompK36__p.D224E	1	0	1	0
Klebsiella quasipneumoniae	ceftriaxone	klebsiella_quasipneumoniae_ompK36__p.L191Q	7	0	7	0
Klebsiella quasipneumoniae	ceftriaxone	klebsiella_quasipneumoniae_ompK36__p.L191S	1	0	1	0
Klebsiella quasipneumoniae	ceftriaxone	klebsiella_quasipneumoniae_ompK36__p.L228V	1	0	1	0
Klebsiella quasipneumoniae	ceftriaxone	klebsiella_quasipneumoniae_ompK36__p.L229V	7	0	7	0
Klebsiella quasipneumoniae	ceftriaxone	klebsiella_quasipneumoniae_ompK36__p.Q227N	7	0	7	0
Klebsiella quasipneumoniae	ceftriaxone	klebsiella_quasipneumoniae_ompK36__p.L59V	10	3	13	0.230769
Klebsiella quasipneumoniae	ceftriaxone	klebsiella_quasipneumoniae_ompK36__p.N304E	9	3	12	0.25
Klebsiella quasipneumoniae	ceftriaxone	klebsiella_quasipneumoniae_ompK36__p.N49S	8	3	11	0.272727
Klebsiella quasipneumoniae	ceftriaxone	klebsiella_quasipneumoniae_ompK36__p.E232R	3	3	6	0.5
Klebsiella quasipneumoniae	ceftriaxone	klebsiella_quasipneumoniae_ompK36__p.D223G	2	3	5	0.6
Klebsiella quasipneumoniae	ceftriaxone	klebsiella_quasipneumoniae_ompK36__p.F198Y	2	3	5	0.6
Klebsiella quasipneumoniae	ceftriaxone	klebsiella_quasipneumoniae_ompK36__p.G189T	2	3	5	0.6
Klebsiella quasipneumoniae	ceftriaxone	klebsiella_quasipneumoniae_ompK36__p.T222L	2	3	5	0.6
Klebsiella quasipneumoniae	ceftriaxone	blaCTX-M-15	0	3	3	1
Klebsiella quasipneumoniae	ciprofloxacin	OqxA	9	4	13	0.307692
Klebsiella quasipneumoniae	ciprofloxacin	OqxB	9	4	13	0.307692
Klebsiella quasipneumoniae	ciprofloxacin	klebsiella_quasipneumoniae_acrR__p.F172S	8	4	12	0.333333
Klebsiella quasipneumoniae	ciprofloxacin	klebsiella_quasipneumoniae_acrR__p.F197I	8	4	12	0.333333
Klebsiella quasipneumoniae	ciprofloxacin	klebsiella_quasipneumoniae_acrR__p.K201M	8	4	12	0.333333
Klebsiella quasipneumoniae	ciprofloxacin	klebsiella_quasipneumoniae_acrR__p.L195V	8	4	12	0.333333
Klebsiella quasipneumoniae	ciprofloxacin	klebsiella_quasipneumoniae_acrR__p.P161R	8	4	12	0.333333
Klebsiella quasipneumoniae	ciprofloxacin	klebsiella_quasipneumoniae_acrR__p.R173G	8	4	12	0.333333
Klebsiella quasipneumoniae	ciprofloxacin	aac(6')-Ib-cr	0	3	3	1
Klebsiella quasipneumoniae	ciprofloxacin	qnrB1	0	3	3	1
Klebsiella quasipneumoniae	ciprofloxacin	qnrB4	0	1	1	1
Klebsiella quasipneumoniae	ciprofloxacin	qnrS1	0	1	1	1
Klebsiella quasipneumoniae	gentamicin	aac(3)-IIa	0	3	3	1
Klebsiella quasipneumoniae	gentamicin	aac(3)-IId	0	1	1	1
Klebsiella quasipneumoniae	imipenem	klebsiella_quasipneumoniae_ompK36__p.A217S	13	0	13	0
Klebsiella quasipneumoniae	imipenem	klebsiella_quasipneumoniae_ompK36__p.N218H	8	0	8	0
Klebsiella quasipneumoniae	imipenem	klebsiella_quasipneumoniae_ompK37__p.I128M	13	0	13	0
Klebsiella quasipneumoniae	imipenem	klebsiella_quasipneumoniae_ompK37__p.I70M	13	0	13	0
Klebsiella quasipneumoniae	piperacillin/tazobactam	blaDHA-1	1	0	1	0
Klebsiella quasipneumoniae	piperacillin/tazobactam	blaOXA-1	0	3	3	1
Klebsiella variicola	ceftriaxone	klebsiella_variicola_ompK36__p.F198Y	4	0	4	0
Klebsiella variicola	ceftriaxone	klebsiella_variicola_ompK36__p.L191Q	4	0	4	0
Klebsiella variicola	ceftriaxone	klebsiella_variicola_ompK36__p.L229V	4	0	4	0
Klebsiella variicola	ceftriaxone	klebsiella_variicola_ompK36__p.L59V	4	0	4	0
Klebsiella variicola	ceftriaxone	klebsiella_variicola_ompK36__p.N304E	4	0	4	0
Klebsiella variicola	ceftriaxone	klebsiella_variicola_ompK36__p.N49S	4	0	4	0
Klebsiella variicola	ceftriaxone	klebsiella_variicola_ompK36__p.Q227N	4	0	4	0
Klebsiella variicola	ciprofloxacin	OqxA	4	0	4	0
Klebsiella variicola	ciprofloxacin	OqxB	4	0	4	0
Klebsiella variicola	ciprofloxacin	klebsiella_variicola_acrR__p.F172S	4	0	4	0
Klebsiella variicola	ciprofloxacin	klebsiella_variicola_acrR__p.F197I	4	0	4	0
Klebsiella variicola	ciprofloxacin	klebsiella_variicola_acrR__p.G164A	4	0	4	0
Klebsiella variicola	ciprofloxacin	klebsiella_variicola_acrR__p.K201M	4	0	4	0
Klebsiella variicola	ciprofloxacin	klebsiella_variicola_acrR__p.L195V	4	0	4	0
Klebsiella variicola	ciprofloxacin	klebsiella_variicola_acrR__p.P161R	4	0	4	0
Klebsiella variicola	ciprofloxacin	klebsiella_variicola_acrR__p.R173G	4	0	4	0
Klebsiella variicola	levofloxacin	klebsiella_variicola_acrR__p.F172S	4	0	4	0
Klebsiella variicola	levofloxacin	klebsiella_variicola_acrR__p.F197I	4	0	4	0
Klebsiella variicola	levofloxacin	klebsiella_variicola_acrR__p.G164A	4	0	4	0
Klebsiella variicola	levofloxacin	klebsiella_variicola_acrR__p.K201M	4	0	4	0
Klebsiella variicola	levofloxacin	klebsiella_variicola_acrR__p.L195V	4	0	4	0
Klebsiella variicola	levofloxacin	klebsiella_variicola_acrR__p.P161R	4	0	4	0
Klebsiella variicola	levofloxacin	klebsiella_variicola_acrR__p.R173G	4	0	4	0
Morganella morganii	ciprofloxacin	qnrD1	0	4	4	1
Morganella morganii	gentamicin	aac(3)-IId	0	2	2	1
Proteus mirabilis	ampicillin	blaCMY-2	0	2	2	1
Proteus mirabilis	ampicillin	blaCTX-M-14	0	2	2	1
Proteus mirabilis	ampicillin	blaCTX-M-15	0	2	2	1
Proteus mirabilis	ampicillin	blaOXA-1	0	1	1	1
Proteus mirabilis	ampicillin	blaOXA-9	0	1	1	1
Proteus mirabilis	ampicillin	blaTEM-1A	0	2	2	1
Proteus mirabilis	ampicillin	blaTEM-1B	0	10	10	1
Proteus mirabilis	cefepime	blaOXA-1	1	0	1	0
Proteus mirabilis	cefepime	blaCTX-M-14	1	1	2	0.5
Proteus mirabilis	cefepime	blaCTX-M-15	1	1	2	0.5
Proteus mirabilis	ceftriaxone	blaCTX-M-14	0	2	2	1
Proteus mirabilis	ceftriaxone	blaCTX-M-15	0	2	2	1
Proteus mirabilis	ciprofloxacin	qnrD1	1	0	1	0
Proteus mirabilis	ciprofloxacin	qnrA1	0	1	1	1
Proteus mirabilis	gentamicin	ant(2'')-Ia	2	4	6	0.666667
Proteus mirabilis	gentamicin	aac(3)-IId	0	3	3	1
Proteus mirabilis	tobramycin	aac(3)-IId	2	1	3	0.333333
Proteus mirabilis	tobramycin	ant(2'')-Ia	1	5	6	0.833333
Proteus mirabilis	tobramycin	aac(6')-Ib	0	1	1	1
Pseudomonas aeruginosa group	amikacin	aac(6')-Ib-Hangzhou	1	0	1	0
Pseudomonas aeruginosa group	amikacin	aac(6')-Ib3	1	0	1	0
Pseudomonas aeruginosa group	amikacin	aph(3')-VI	1	0	1	0
Pseudomonas aeruginosa group	cefepime	blaPAO	88	15	103	0.145631
Pseudomonas aeruginosa group	cefepime	blaVIM-1	0	1	1	1
Pseudomonas aeruginosa group	ceftazidime	blaPAO	88	16	104	0.153846
Pseudomonas aeruginosa group	ceftazidime	blaVIM-1	0	1	1	1
Pseudomonas aeruginosa group	ciprofloxacin	crpP	47	8	55	0.145455
Pseudomonas aeruginosa group	ciprofloxacin	qnrVC1	0	1	1	1
Pseudomonas aeruginosa group	ciprofloxacin	qnrVC6	0	1	1	1
Pseudomonas aeruginosa group	gentamicin	aac(6')-IIa	0	1	1	1
Pseudomonas aeruginosa group	gentamicin	ant(2'')-Ia	0	1	1	1
Pseudomonas aeruginosa group	imipenem	blaVIM-1	0	1	1	1
Pseudomonas aeruginosa group	meropenem	blaOXA-395	11	0	11	0
Pseudomonas aeruginosa group	meropenem	blaOXA-396	29	4	33	0.121212
Pseudomonas aeruginosa group	meropenem	blaVIM-1	0	1	1	1
Pseudomonas aeruginosa group	piperacillin/tazobactam	blaOXA-10	0	1	1	1
Pseudomonas aeruginosa group	piperacillin/tazobactam	blaVIM-1	0	1	1	1
Pseudomonas aeruginosa group	tobramycin	aac(6')-IIa	0	1	1	1
Pseudomonas aeruginosa group	tobramycin	aac(6')-Ib-Hangzhou	0	1	1	1
Pseudomonas aeruginosa group	tobramycin	aac(6')-Ib3	0	1	1	1
Pseudomonas aeruginosa group	tobramycin	ant(2'')-Ia	0	1	1	1
Serratia marcescens	ciprofloxacin	OqxB	18	2	20	0.1
Staphylococcus aureus	clindamycin	erm(A)	2	29	31	0.935484
Staphylococcus aureus	clindamycin	erm(T)	1	19	20	0.95
Staphylococcus aureus	clindamycin	erm(B)	0	3	3	1
Staphylococcus aureus	clindamycin	erm(C)	0	15	15	1
Staphylococcus aureus	erythromycin	erm(T)	1	19	20	0.95
Staphylococcus aureus	erythromycin	mph(C)	2	46	48	0.958333
Staphylococcus aureus	erythromycin	erm(A)	0	31	31	1
Staphylococcus aureus	erythromycin	erm(B)	0	3	3	1
Staphylococcus aureus	erythromycin	erm(C)	0	15	15	1
Staphylococcus aureus	erythromycin	msr(A)	0	45	45	1
Staphylococcus aureus	oxacillin	mecA	1	72	73	0.986301
Staphylococcus aureus	rifampicin	staphylococcus_aureus_rpoB__p.H481Y	0	2	2	1
Staphylococcus aureus	tetracycline	tet(K)	1	30	31	0.967742
Staphylococcus aureus	tetracycline	tet(M)	0	1	1	1
Staphylococcus epidermidis	clindamycin	vga(A)	1	2	3	0.666667
Staphylococcus epidermidis	clindamycin	vga(A)LC	1	4	5	0.8
Staphylococcus epidermidis	clindamycin	erm(A)	0	1	1	1
Staphylococcus epidermidis	clindamycin	erm(C)	0	23	23	1
Staphylococcus epidermidis	erythromycin	erm(A)	0	1	1	1
Staphylococcus epidermidis	erythromycin	erm(C)	0	23	23	1
Staphylococcus epidermidis	erythromycin	mph(C)	0	8	8	1
Staphylococcus epidermidis	erythromycin	msr(A)	0	9	9	1
Staphylococcus epidermidis	oxacillin	mecA	0	26	26	1
Staphylococcus epidermidis	tetracycline	tet(K)	0	2	2	1
Staphylococcus hominis	clindamycin	erm(C)	0	2	2	1
Staphylococcus hominis	erythromycin	erm(C)	0	2	2	1
Staphylococcus hominis	erythromycin	msr(A)	0	1	1	1
Staphylococcus hominis	oxacillin	mecA	1	0	1	0
Staphylococcus lugdunensis	clindamycin	erm(C)	0	2	2	1
Staphylococcus lugdunensis	erythromycin	erm(C)	0	2	2	1
Streptococcus agalactiae	clindamycin	erm(A)	0	1	1	1
Streptococcus agalactiae	erythromycin	erm(A)	0	1	1	1
Streptococcus agalactiae	erythromycin	mre(A)	0	1	1	1

## Sheet: S7 marker combo, ppv
resistance marker(s) detected	species	drug	resistance marker(s) detected	num of S isolates	num of NS isolates	total num of isolates	positive predictive value (PPV)
aph(3')-VIa + armA	Acinetobacter calcoaceticus/baumannii complex	gentamicin	aph(3')-VIa + armA	0	2	2	1
armA	Acinetobacter calcoaceticus/baumannii complex	gentamicin	armA	0	1	1	1
blaOXA-23	Acinetobacter calcoaceticus/baumannii complex	imipenem	blaOXA-23	0	3	3	1
blaOXA-23	Acinetobacter calcoaceticus/baumannii complex	meropenem	blaOXA-23	0	3	3	1
aac(6')-Ib3 + armA	Acinetobacter calcoaceticus/baumannii complex	tobramycin	aac(6')-Ib3 + armA	0	2	2	1
armA	Acinetobacter calcoaceticus/baumannii complex	tobramycin	armA	0	1	1	1
qnrB35	Citrobacter freundii complex	ciprofloxacin	qnrB35	1	0	1	0
qnrB77	Citrobacter freundii complex	ciprofloxacin	qnrB77	1	0	1	0
qnrB9	Citrobacter freundii complex	ciprofloxacin	qnrB9	0	1	1	1
aac(3)-IId	Citrobacter freundii complex	gentamicin	aac(3)-IId	0	1	1	1
blaCMY-117	Citrobacter freundii complex	piperacillin/tazobactam	blaCMY-117	1	0	1	0
blaCMY-127	Citrobacter freundii complex	piperacillin/tazobactam	blaCMY-127	1	0	1	0
blaCMY-2	Citrobacter freundii complex	piperacillin/tazobactam	blaCMY-2	1	0	1	0
blaCMY-48	Citrobacter freundii complex	piperacillin/tazobactam	blaCMY-48	1	0	1	0
blaCMY-66	Citrobacter freundii complex	piperacillin/tazobactam	blaCMY-66	1	0	1	0
blaCMY-70	Citrobacter freundii complex	piperacillin/tazobactam	blaCMY-70	3	0	3	0
blaCMY-82	Citrobacter freundii complex	piperacillin/tazobactam	blaCMY-82	1	0	1	0
blaCMY-116 + blaCMY-79	Citrobacter freundii complex	piperacillin/tazobactam	blaCMY-116 + blaCMY-79	2	1	3	0.333333
blaCTX-M-15 + blaOXA-1	Enterobacter cloacae complex	cefepime	blaCTX-M-15 + blaOXA-1	0	1	1	1
blaCTX-M-15	Enterobacter cloacae complex	ceftriaxone	blaCTX-M-15	0	1	1	1
OqxA + OqxB + qnrE1	Enterobacter cloacae complex	ciprofloxacin	OqxA + OqxB + qnrE1	1	0	1	0
OqxA + OqxB	Enterobacter cloacae complex	ciprofloxacin	OqxA + OqxB	14	1	15	0.0666667
OqxA + OqxB + aac(6')-Ib-cr + qnrB1	Enterobacter cloacae complex	ciprofloxacin	OqxA + OqxB + aac(6')-Ib-cr + qnrB1	0	1	1	1
aac(3)-IIa	Enterobacter cloacae complex	gentamicin	aac(3)-IIa	0	1	1	1
aac(6')-Ib-cr	Enterobacter cloacae complex	levofloxacin	aac(6')-Ib-cr	0	1	1	1
blaACT-14 + blaACT-5	Enterobacter cloacae complex	piperacillin/tazobactam	blaACT-14 + blaACT-5	2	0	2	0
blaACT-16	Enterobacter cloacae complex	piperacillin/tazobactam	blaACT-16	1	0	1	0
blaACT-6	Enterobacter cloacae complex	piperacillin/tazobactam	blaACT-6	1	0	1	0
blaMIR-5	Enterobacter cloacae complex	piperacillin/tazobactam	blaMIR-5	1	0	1	0
blaACT-12	Enterobacter cloacae complex	piperacillin/tazobactam	blaACT-12	2	1	3	0.333333
blaACT-7	Enterobacter cloacae complex	piperacillin/tazobactam	blaACT-7	3	2	5	0.4
blaACT-15	Enterobacter cloacae complex	piperacillin/tazobactam	blaACT-15	1	1	2	0.5
blaACT-14	Enterobacter cloacae complex	piperacillin/tazobactam	blaACT-14	0	1	1	1
blaACT-14 + blaOXA-1	Enterobacter cloacae complex	piperacillin/tazobactam	blaACT-14 + blaOXA-1	0	1	1	1
aac(3)-IIa + aac(6')-Ib-cr	Enterobacter cloacae complex	tobramycin	aac(3)-IIa + aac(6')-Ib-cr	0	1	1	1
enterococcus_faecalis_gyrA__p.S83I + enterococcus_faecalis_parC__p.S80I	Enterococcus faecalis	ciprofloxacin	enterococcus_faecalis_gyrA__p.S83I + enterococcus_faecalis_parC__p.S80I	0	9	9	1
enterococcus_faecalis_gyrA__p.S83R + enterococcus_faecalis_parC__p.S80I	Enterococcus faecalis	ciprofloxacin	enterococcus_faecalis_gyrA__p.S83R + enterococcus_faecalis_parC__p.S80I	0	1	1	1
enterococcus_faecalis_parC__p.S80I	Enterococcus faecalis	ciprofloxacin	enterococcus_faecalis_parC__p.S80I	0	1	1	1
aac(6')-aph(2'')	Enterococcus faecalis	gentamicin high level	aac(6')-aph(2'')	2	15	17	0.882353
optrA	Enterococcus faecalis	linezolid	optrA	1	0	1	0
tet(L) + tet(M)	Enterococcus faecalis	tetracycline	tet(L) + tet(M)	0	2	2	1
tet(M)	Enterococcus faecalis	tetracycline	tet(M)	0	58	58	1
tet(O)	Enterococcus faecalis	tetracycline	tet(O)	0	1	1	1
tet(S)	Enterococcus faecalis	tetracycline	tet(S)	0	4	4	1
VanHAX	Enterococcus faecalis	vancomycin	VanHAX	0	1	1	1
enterococcus_faecium_pbp5__p.A216S + enterococcus_faecium_pbp5__p.A499T + enterococcus_faecium_pbp5__p.A68T + enterococcus_faecium_pbp5__p.D204G + enterococcus_faecium_pbp5__p.E100Q + enterococcus_faecium_pbp5__p.E525D + enterococcus_faecium_pbp5__p.E85D + enterococcus_faecium_pbp5__p.G66E + enterococcus_faecium_pbp5__p.K144Q + enterococcus_faecium_pbp5__p.L177I + enterococcus_faecium_pbp5__p.N49…	Enterococcus faecium	ampicillin	enterococcus_faecium_pbp5__p.A216S + enterococcus_faecium_pbp5__p.A499T + enterococcus_faecium_pbp5__p.A68T + enterococcus_faecium_pbp5__p.D204G + enterococcus_faecium_pbp5__p.E100Q + enterococcus_faecium_pbp5__p.E525D + enterococcus_faecium_pbp5__p.E85D + enterococcus_faecium_pbp5__p.G66E + enterococcus_faecium_pbp5__p.K144Q + enterococcus_faecium_pbp5__p.L177I + enterococcus_faecium_pbp5__p.N49…	1	0	1	0
enterococcus_faecium_pbp5__p.S27G + enterococcus_faecium_pbp5__p.T324A	Enterococcus faecium	ampicillin	enterococcus_faecium_pbp5__p.S27G + enterococcus_faecium_pbp5__p.T324A	1	0	1	0
enterococcus_faecium_pbp5__p.K144Q + enterococcus_faecium_pbp5__p.S27G + enterococcus_faecium_pbp5__p.T324A + enterococcus_faecium_pbp5__p.V24A	Enterococcus faecium	ampicillin	enterococcus_faecium_pbp5__p.K144Q + enterococcus_faecium_pbp5__p.S27G + enterococcus_faecium_pbp5__p.T324A + enterococcus_faecium_pbp5__p.V24A	5	1	6	0.166667
enterococcus_faecium_pbp5__p.A216S + enterococcus_faecium_pbp5__p.A499T + enterococcus_faecium_pbp5__p.A68T + enterococcus_faecium_pbp5__p.D204G + enterococcus_faecium_pbp5__p.E100Q + enterococcus_faecium_pbp5__p.E525D + enterococcus_faecium_pbp5__p.E629V + enterococcus_faecium_pbp5__p.E85D + enterococcus_faecium_pbp5__p.G66E + enterococcus_faecium_pbp5__p.K144Q + enterococcus_faecium_pbp5__p.L17…	Enterococcus faecium	ampicillin	enterococcus_faecium_pbp5__p.A216S + enterococcus_faecium_pbp5__p.A499T + enterococcus_faecium_pbp5__p.A68T + enterococcus_faecium_pbp5__p.D204G + enterococcus_faecium_pbp5__p.E100Q + enterococcus_faecium_pbp5__p.E525D + enterococcus_faecium_pbp5__p.E629V + enterococcus_faecium_pbp5__p.E85D + enterococcus_faecium_pbp5__p.G66E + enterococcus_faecium_pbp5__p.K144Q + enterococcus_faecium_pbp5__p.L17…	0	20	20	1
enterococcus_faecium_pbp5__p.A216S + enterococcus_faecium_pbp5__p.A499T + enterococcus_faecium_pbp5__p.A68T + enterococcus_faecium_pbp5__p.D204G + enterococcus_faecium_pbp5__p.E525D + enterococcus_faecium_pbp5__p.E629V + enterococcus_faecium_pbp5__p.E85D + enterococcus_faecium_pbp5__p.G66E + enterococcus_faecium_pbp5__p.K144Q + enterococcus_faecium_pbp5__p.L177I + enterococcus_faecium_pbp5__p.M48…	Enterococcus faecium	ampicillin	enterococcus_faecium_pbp5__p.A216S + enterococcus_faecium_pbp5__p.A499T + enterococcus_faecium_pbp5__p.A68T + enterococcus_faecium_pbp5__p.D204G + enterococcus_faecium_pbp5__p.E525D + enterococcus_faecium_pbp5__p.E629V + enterococcus_faecium_pbp5__p.E85D + enterococcus_faecium_pbp5__p.G66E + enterococcus_faecium_pbp5__p.K144Q + enterococcus_faecium_pbp5__p.L177I + enterococcus_faecium_pbp5__p.M48…	0	1	1	1
enterococcus_faecium_pbp5__p.A216S + enterococcus_faecium_pbp5__p.A68T + enterococcus_faecium_pbp5__p.D204G + enterococcus_faecium_pbp5__p.E100Q + enterococcus_faecium_pbp5__p.E85D + enterococcus_faecium_pbp5__p.G66E + enterococcus_faecium_pbp5__p.K144Q + enterococcus_faecium_pbp5__p.L177I + enterococcus_faecium_pbp5__p.R34Q + enterococcus_faecium_pbp5__p.S27G + enterococcus_faecium_pbp5__p.T172A…	Enterococcus faecium	ampicillin	enterococcus_faecium_pbp5__p.A216S + enterococcus_faecium_pbp5__p.A68T + enterococcus_faecium_pbp5__p.D204G + enterococcus_faecium_pbp5__p.E100Q + enterococcus_faecium_pbp5__p.E85D + enterococcus_faecium_pbp5__p.G66E + enterococcus_faecium_pbp5__p.K144Q + enterococcus_faecium_pbp5__p.L177I + enterococcus_faecium_pbp5__p.R34Q + enterococcus_faecium_pbp5__p.S27G + enterococcus_faecium_pbp5__p.T172A…	0	1	1	1
enterococcus_faecium_gyrA__p.S83Y + enterococcus_faecium_parC__p.S80I	Enterococcus faecium	ciprofloxacin	enterococcus_faecium_gyrA__p.S83Y + enterococcus_faecium_parC__p.S80I	0	19	19	1
enterococcus_faecium_gyrA__p.S83Y + enterococcus_faecium_parC__p.S80R	Enterococcus faecium	ciprofloxacin	enterococcus_faecium_gyrA__p.S83Y + enterococcus_faecium_parC__p.S80R	0	2	2	1
aac(6')-Ii	Enterococcus faecium	gentamicin high level	aac(6')-Ii	8	0	8	0
aac(6')-Ii + aac(6')-aph(2'')	Enterococcus faecium	gentamicin high level	aac(6')-Ii + aac(6')-aph(2'')	8	0	8	0
aac(6')-Ii + aac(6')-aph(2'') + aph(2'')-Ia	Enterococcus faecium	gentamicin high level	aac(6')-Ii + aac(6')-aph(2'') + aph(2'')-Ia	0	1	1	1
poxtA + tet(L)	Enterococcus faecium	tetracycline	poxtA + tet(L)	0	1	1	1
tet(L)	Enterococcus faecium	tetracycline	tet(L)	0	1	1	1
tet(L) + tet(M)	Enterococcus faecium	tetracycline	tet(L) + tet(M)	0	3	3	1
tet(M)	Enterococcus faecium	tetracycline	tet(M)	0	9	9	1
VanHAX	Enterococcus faecium	vancomycin	VanHAX	0	17	17	1
aac(6')-Ib-cr	Escherichia coli	amikacin	aac(6')-Ib-cr	16	5	21	0.238095
ampC-promoter-size-53bp__n.-32T>A	Escherichia coli	ampicillin	ampC-promoter-size-53bp__n.-32T>A	0	1	1	1
ampC-promoter-size-53bp__n.-42C>T	Escherichia coli	ampicillin	ampC-promoter-size-53bp__n.-42C>T	0	1	1	1
blaCARB-2 + blaCTX-M-55	Escherichia coli	ampicillin	blaCARB-2 + blaCTX-M-55	0	1	1	1
blaCMY-130 + blaCMY-153 + blaCMY-2 + blaCMY-61 + blaCTX-M-15	Escherichia coli	ampicillin	blaCMY-130 + blaCMY-153 + blaCMY-2 + blaCMY-61 + blaCTX-M-15	0	1	1	1
blaCMY-130 + blaCMY-153 + blaCMY-2 + blaCMY-61 + blaCTX-M-15 + blaOXA-1	Escherichia coli	ampicillin	blaCMY-130 + blaCMY-153 + blaCMY-2 + blaCMY-61 + blaCTX-M-15 + blaOXA-1	0	4	4	1
blaCMY-2	Escherichia coli	ampicillin	blaCMY-2	0	3	3	1
blaCMY-2 + blaCTX-M-27	Escherichia coli	ampicillin	blaCMY-2 + blaCTX-M-27	0	2	2	1
blaCMY-42 + blaCTX-M-15 + blaCTX-M-27 + blaOXA-1 + blaTEM-1B	Escherichia coli	ampicillin	blaCMY-42 + blaCTX-M-15 + blaCTX-M-27 + blaOXA-1 + blaTEM-1B	0	1	1	1
blaCTX-M-122 + blaCTX-M-125 + blaCTX-M-14 + blaCTX-M-196 + blaCTX-M-65 + blaCTX-M-99	Escherichia coli	ampicillin	blaCTX-M-122 + blaCTX-M-125 + blaCTX-M-14 + blaCTX-M-196 + blaCTX-M-65 + blaCTX-M-99	0	1	1	1
blaCTX-M-14	Escherichia coli	ampicillin	blaCTX-M-14	0	3	3	1
blaCTX-M-14 + blaTEM-141 + blaTEM-1B + blaTEM-206	Escherichia coli	ampicillin	blaCTX-M-14 + blaTEM-141 + blaTEM-1B + blaTEM-206	0	1	1	1
blaCTX-M-14 + blaTEM-1B	Escherichia coli	ampicillin	blaCTX-M-14 + blaTEM-1B	0	2	2	1
blaCTX-M-14b + blaTEM-1B	Escherichia coli	ampicillin	blaCTX-M-14b + blaTEM-1B	0	1	1	1
blaCTX-M-15	Escherichia coli	ampicillin	blaCTX-M-15	0	11	11	1
blaCTX-M-15 + blaCTX-M-27 + blaDHA-1 + blaTEM-1B	Escherichia coli	ampicillin	blaCTX-M-15 + blaCTX-M-27 + blaDHA-1 + blaTEM-1B	0	1	1	1
blaCTX-M-15 + blaDHA-1 + blaOXA-1 + blaTEM-1B	Escherichia coli	ampicillin	blaCTX-M-15 + blaDHA-1 + blaOXA-1 + blaTEM-1B	0	1	1	1
blaCTX-M-15 + blaOXA-1	Escherichia coli	ampicillin	blaCTX-M-15 + blaOXA-1	0	41	41	1
blaCTX-M-15 + blaOXA-1 + blaTEM-1B	Escherichia coli	ampicillin	blaCTX-M-15 + blaOXA-1 + blaTEM-1B	0	4	4	1
blaCTX-M-15 + blaTEM-106 + blaTEM-15 + blaTEM-1B	Escherichia coli	ampicillin	blaCTX-M-15 + blaTEM-106 + blaTEM-15 + blaTEM-1B	0	2	2	1
blaCTX-M-15 + blaTEM-141 + blaTEM-1B + blaTEM-206 + blaTEM-33 + blaTEM-34	Escherichia coli	ampicillin	blaCTX-M-15 + blaTEM-141 + blaTEM-1B + blaTEM-206 + blaTEM-33 + blaTEM-34	0	3	3	1
blaCTX-M-15 + blaTEM-1A	Escherichia coli	ampicillin	blaCTX-M-15 + blaTEM-1A	0	2	2	1
blaCTX-M-15 + blaTEM-1B	Escherichia coli	ampicillin	blaCTX-M-15 + blaTEM-1B	0	9	9	1
blaCTX-M-220	Escherichia coli	ampicillin	blaCTX-M-220	0	1	1	1
blaCTX-M-27	Escherichia coli	ampicillin	blaCTX-M-27	0	7	7	1
blaCTX-M-27 + blaTEM-1B	Escherichia coli	ampicillin	blaCTX-M-27 + blaTEM-1B	0	9	9	1
blaCTX-M-3	Escherichia coli	ampicillin	blaCTX-M-3	0	1	1	1
blaCTX-M-55	Escherichia coli	ampicillin	blaCTX-M-55	0	5	5	1
blaCTX-M-55 + blaTEM-141 + blaTEM-1B + blaTEM-206	Escherichia coli	ampicillin	blaCTX-M-55 + blaTEM-141 + blaTEM-1B + blaTEM-206	0	3	3	1
blaCTX-M-55 + blaTEM-1B	Escherichia coli	ampicillin	blaCTX-M-55 + blaTEM-1B	0	4	4	1
blaCTX-M-65 + blaTEM-1B	Escherichia coli	ampicillin	blaCTX-M-65 + blaTEM-1B	0	2	2	1
blaDHA-1	Escherichia coli	ampicillin	blaDHA-1	0	1	1	1
blaDHA-1 + blaTEM-1B	Escherichia coli	ampicillin	blaDHA-1 + blaTEM-1B	0	2	2	1
blaOXA-1	Escherichia coli	ampicillin	blaOXA-1	0	4	4	1
blaOXA-9 + blaTEM-1A	Escherichia coli	ampicillin	blaOXA-9 + blaTEM-1A	0	1	1	1
blaSHV-1 + blaSHV-102 + blaSHV-48	Escherichia coli	ampicillin	blaSHV-1 + blaSHV-102 + blaSHV-48	0	3	3	1
blaTEM-1A	Escherichia coli	ampicillin	blaTEM-1A	0	3	3	1
blaTEM-1B	Escherichia coli	ampicillin	blaTEM-1B	0	128	128	1
blaTEM-1C	Escherichia coli	ampicillin	blaTEM-1C	0	4	4	1
blaTEM-1D	Escherichia coli	ampicillin	blaTEM-1D	0	3	3	1
blaCTX-M-122 + blaCTX-M-125 + blaCTX-M-14 + blaCTX-M-196 + blaCTX-M-65 + blaCTX-M-99	Escherichia coli	cefepime	blaCTX-M-122 + blaCTX-M-125 + blaCTX-M-14 + blaCTX-M-196 + blaCTX-M-65 + blaCTX-M-99	1	0	1	0
blaCTX-M-220	Escherichia coli	cefepime	blaCTX-M-220	1	0	1	0
blaCTX-M-65	Escherichia coli	cefepime	blaCTX-M-65	2	0	2	0
blaOXA-1	Escherichia coli	cefepime	blaOXA-1	4	0	4	0
blaSHV-102	Escherichia coli	cefepime	blaSHV-102	3	0	3	0
blaCTX-M-27	Escherichia coli	cefepime	blaCTX-M-27	7	11	18	0.611111
blaCTX-M-14	Escherichia coli	cefepime	blaCTX-M-14	2	4	6	0.666667
blaCTX-M-15	Escherichia coli	cefepime	blaCTX-M-15	5	21	26	0.807692
blaCTX-M-55	Escherichia coli	cefepime	blaCTX-M-55	1	12	13	0.923077
blaCTX-M-15 + blaOXA-1	Escherichia coli	cefepime	blaCTX-M-15 + blaOXA-1	3	47	50	0.94
blaCTX-M-14b	Escherichia coli	cefepime	blaCTX-M-14b	0	1	1	1
blaCTX-M-15 + blaCTX-M-27	Escherichia coli	cefepime	blaCTX-M-15 + blaCTX-M-27	0	1	1	1
blaCTX-M-15 + blaCTX-M-27 + blaOXA-1	Escherichia coli	cefepime	blaCTX-M-15 + blaCTX-M-27 + blaOXA-1	0	1	1	1
blaCTX-M-15 + blaTEM-106 + blaTEM-15	Escherichia coli	cefepime	blaCTX-M-15 + blaTEM-106 + blaTEM-15	0	2	2	1
blaCTX-M-3	Escherichia coli	cefepime	blaCTX-M-3	0	1	1	1
ampC-promoter-size-53bp__n.-32T>A	Escherichia coli	cefoxitin	ampC-promoter-size-53bp__n.-32T>A	1	0	1	0
blaCMY-130 + blaCMY-153 + blaCMY-2 + blaCMY-61	Escherichia coli	cefoxitin	blaCMY-130 + blaCMY-153 + blaCMY-2 + blaCMY-61	3	0	3	0
blaCMY-2	Escherichia coli	cefoxitin	blaCMY-2	1	1	2	0.5
blaCMY-42	Escherichia coli	cefoxitin	blaCMY-42	0	1	1	1
blaDHA-1	Escherichia coli	cefoxitin	blaDHA-1	0	2	2	1
blaCTX-M-15	Escherichia coli	ceftazidime	blaCTX-M-15	0	1	1	1
blaSHV-102	Escherichia coli	ceftriaxone	blaSHV-102	3	0	3	0
blaCTX-M-122 + blaCTX-M-125 + blaCTX-M-14 + blaCTX-M-196 + blaCTX-M-65 + blaCTX-M-99	Escherichia coli	ceftriaxone	blaCTX-M-122 + blaCTX-M-125 + blaCTX-M-14 + blaCTX-M-196 + blaCTX-M-65 + blaCTX-M-99	0	1	1	1
blaCTX-M-14	Escherichia coli	ceftriaxone	blaCTX-M-14	0	6	6	1
blaCTX-M-14b	Escherichia coli	ceftriaxone	blaCTX-M-14b	0	1	1	1
blaCTX-M-15	Escherichia coli	ceftriaxone	blaCTX-M-15	0	76	76	1
blaCTX-M-15 + blaCTX-M-27	Escherichia coli	ceftriaxone	blaCTX-M-15 + blaCTX-M-27	0	2	2	1
blaCTX-M-15 + blaTEM-106 + blaTEM-15	Escherichia coli	ceftriaxone	blaCTX-M-15 + blaTEM-106 + blaTEM-15	0	2	2	1
blaCTX-M-220	Escherichia coli	ceftriaxone	blaCTX-M-220	0	1	1	1
blaCTX-M-27	Escherichia coli	ceftriaxone	blaCTX-M-27	0	18	18	1
blaCTX-M-3	Escherichia coli	ceftriaxone	blaCTX-M-3	0	1	1	1
blaCTX-M-55	Escherichia coli	ceftriaxone	blaCTX-M-55	0	13	13	1
blaCTX-M-65	Escherichia coli	ceftriaxone	blaCTX-M-65	0	2	2	1
escherichia_coli_gyrA__p.S83A	Escherichia coli	ciprofloxacin	escherichia_coli_gyrA__p.S83A	1	0	1	0
escherichia_coli_gyrA__p.S83L + escherichia_coli_parC__p.E84G	Escherichia coli	ciprofloxacin	escherichia_coli_gyrA__p.S83L + escherichia_coli_parC__p.E84G	1	0	1	0
escherichia_coli_gyrA__p.S83L + escherichia_coli_parE__p.I355T	Escherichia coli	ciprofloxacin	escherichia_coli_gyrA__p.S83L + escherichia_coli_parE__p.I355T	1	0	1	0
escherichia_coli_parC__p.S57T	Escherichia coli	ciprofloxacin	escherichia_coli_parC__p.S57T	3	0	3	0
escherichia_coli_parC__p.S80I	Escherichia coli	ciprofloxacin	escherichia_coli_parC__p.S80I	1	0	1	0
escherichia_coli_parE__p.I355T	Escherichia coli	ciprofloxacin	escherichia_coli_parE__p.I355T	1	0	1	0
escherichia_coli_parE__p.I529L	Escherichia coli	ciprofloxacin	escherichia_coli_parE__p.I529L	17	0	17	0
qnrB4	Escherichia coli	ciprofloxacin	qnrB4	2	0	2	0
qnrB6	Escherichia coli	ciprofloxacin	qnrB6	1	0	1	0
qnrB7	Escherichia coli	ciprofloxacin	qnrB7	1	0	1	0
qnrB19	Escherichia coli	ciprofloxacin	qnrB19	7	1	8	0.125
escherichia_coli_gyrA__p.S83L + escherichia_coli_parE__p.I529L	Escherichia coli	ciprofloxacin	escherichia_coli_gyrA__p.S83L + escherichia_coli_parE__p.I529L	15	10	25	0.4
escherichia_coli_gyrA__p.S83L	Escherichia coli	ciprofloxacin	escherichia_coli_gyrA__p.S83L	13	9	22	0.409091
escherichia_coli_gyrA__p.D87G	Escherichia coli	ciprofloxacin	escherichia_coli_gyrA__p.D87G	1	1	2	0.5
qnrS1	Escherichia coli	ciprofloxacin	qnrS1	3	9	12	0.75
aac(6')-Ib-cr	Escherichia coli	ciprofloxacin	aac(6')-Ib-cr	0	1	1	1
aac(6')-Ib-cr + escherichia_coli_gyrA__p.D87N + escherichia_coli_gyrA__p.S83L + escherichia_coli_parC__p.E84V + escherichia_coli_parC__p.S80I + escherichia_coli_parE__p.I529L	Escherichia coli	ciprofloxacin	aac(6')-Ib-cr + escherichia_coli_gyrA__p.D87N + escherichia_coli_gyrA__p.S83L + escherichia_coli_parC__p.E84V + escherichia_coli_parC__p.S80I + escherichia_coli_parE__p.I529L	0	41	41	1
aac(6')-Ib-cr + escherichia_coli_gyrA__p.D87N + escherichia_coli_gyrA__p.S83L + escherichia_coli_parC__p.E84V + escherichia_coli_parC__p.S80I + escherichia_coli_parE__p.I529L + qnrB4	Escherichia coli	ciprofloxacin	aac(6')-Ib-cr + escherichia_coli_gyrA__p.D87N + escherichia_coli_gyrA__p.S83L + escherichia_coli_parC__p.E84V + escherichia_coli_parC__p.S80I + escherichia_coli_parE__p.I529L + qnrB4	0	1	1	1
aac(6')-Ib-cr + escherichia_coli_gyrA__p.D87N + escherichia_coli_gyrA__p.S83L + escherichia_coli_parC__p.S80I + escherichia_coli_parE__p.L416F + qnrB1	Escherichia coli	ciprofloxacin	aac(6')-Ib-cr + escherichia_coli_gyrA__p.D87N + escherichia_coli_gyrA__p.S83L + escherichia_coli_parC__p.S80I + escherichia_coli_parE__p.L416F + qnrB1	0	1	1	1
aac(6')-Ib-cr + escherichia_coli_gyrA__p.D87N + escherichia_coli_gyrA__p.S83L + escherichia_coli_parC__p.S80I + escherichia_coli_parE__p.S458A	Escherichia coli	ciprofloxacin	aac(6')-Ib-cr + escherichia_coli_gyrA__p.D87N + escherichia_coli_gyrA__p.S83L + escherichia_coli_parC__p.S80I + escherichia_coli_parE__p.S458A	0	5	5	1
aac(6')-Ib-cr + escherichia_coli_gyrA__p.D87N + escherichia_coli_gyrA__p.S83L + escherichia_coli_parC__p.S80I + escherichia_coli_parE__p.S458T	Escherichia coli	ciprofloxacin	aac(6')-Ib-cr + escherichia_coli_gyrA__p.D87N + escherichia_coli_gyrA__p.S83L + escherichia_coli_parC__p.S80I + escherichia_coli_parE__p.S458T	0	1	1	1
aac(6')-Ib-cr + escherichia_coli_gyrA__p.D87N + escherichia_coli_gyrA__p.S83L + escherichia_coli_parC__p.S80I + escherichia_coli_parE__p.S458T + qnrB19	Escherichia coli	ciprofloxacin	aac(6')-Ib-cr + escherichia_coli_gyrA__p.D87N + escherichia_coli_gyrA__p.S83L + escherichia_coli_parC__p.S80I + escherichia_coli_parE__p.S458T + qnrB19	0	1	1	1
aac(6')-Ib-cr + escherichia_coli_gyrA__p.D87N + escherichia_coli_gyrA__p.S83L + escherichia_coli_parC__p.S80I + escherichia_coli_parE__p.S458T + qnrS13	Escherichia coli	ciprofloxacin	aac(6')-Ib-cr + escherichia_coli_gyrA__p.D87N + escherichia_coli_gyrA__p.S83L + escherichia_coli_parC__p.S80I + escherichia_coli_parE__p.S458T + qnrS13	0	1	1	1
escherichia_coli_gyrA__p.D87H + escherichia_coli_gyrA__p.S83L + escherichia_coli_parC__p.S80I	Escherichia coli	ciprofloxacin	escherichia_coli_gyrA__p.D87H + escherichia_coli_gyrA__p.S83L + escherichia_coli_parC__p.S80I	0	1	1	1
escherichia_coli_gyrA__p.D87N + escherichia_coli_gyrA__p.S83L + escherichia_coli_parC__p.A56T + escherichia_coli_parC__p.S80I	Escherichia coli	ciprofloxacin	escherichia_coli_gyrA__p.D87N + escherichia_coli_gyrA__p.S83L + escherichia_coli_parC__p.A56T + escherichia_coli_parC__p.S80I	0	4	4	1
escherichia_coli_gyrA__p.D87N + escherichia_coli_gyrA__p.S83L + escherichia_coli_parC__p.E84G + escherichia_coli_parC__p.S80I	Escherichia coli	ciprofloxacin	escherichia_coli_gyrA__p.D87N + escherichia_coli_gyrA__p.S83L + escherichia_coli_parC__p.E84G + escherichia_coli_parC__p.S80I	0	2	2	1
escherichia_coli_gyrA__p.D87N + escherichia_coli_gyrA__p.S83L + escherichia_coli_parC__p.E84G + escherichia_coli_parC__p.S80I + qepA4	Escherichia coli	ciprofloxacin	escherichia_coli_gyrA__p.D87N + escherichia_coli_gyrA__p.S83L + escherichia_coli_parC__p.E84G + escherichia_coli_parC__p.S80I + qepA4	0	1	1	1
escherichia_coli_gyrA__p.D87N + escherichia_coli_gyrA__p.S83L + escherichia_coli_parC__p.E84V + escherichia_coli_parC__p.S80I + escherichia_coli_parE__p.I529L	Escherichia coli	ciprofloxacin	escherichia_coli_gyrA__p.D87N + escherichia_coli_gyrA__p.S83L + escherichia_coli_parC__p.E84V + escherichia_coli_parC__p.S80I + escherichia_coli_parE__p.I529L	0	32	32	1
escherichia_coli_gyrA__p.D87N + escherichia_coli_gyrA__p.S83L + escherichia_coli_parC__p.E84V + escherichia_coli_parC__p.S80I + escherichia_coli_parE__p.I529L + qnrB4	Escherichia coli	ciprofloxacin	escherichia_coli_gyrA__p.D87N + escherichia_coli_gyrA__p.S83L + escherichia_coli_parC__p.E84V + escherichia_coli_parC__p.S80I + escherichia_coli_parE__p.I529L + qnrB4	0	1	1	1
escherichia_coli_gyrA__p.D87N + escherichia_coli_gyrA__p.S83L + escherichia_coli_parC__p.S57T + escherichia_coli_parC__p.S80I + escherichia_coli_parE__p.L416F	Escherichia coli	ciprofloxacin	escherichia_coli_gyrA__p.D87N + escherichia_coli_gyrA__p.S83L + escherichia_coli_parC__p.S57T + escherichia_coli_parC__p.S80I + escherichia_coli_parE__p.L416F	0	3	3	1
escherichia_coli_gyrA__p.D87N + escherichia_coli_gyrA__p.S83L + escherichia_coli_parC__p.S57T + escherichia_coli_parC__p.S80I + escherichia_coli_parE__p.S458A	Escherichia coli	ciprofloxacin	escherichia_coli_gyrA__p.D87N + escherichia_coli_gyrA__p.S83L + escherichia_coli_parC__p.S57T + escherichia_coli_parC__p.S80I + escherichia_coli_parE__p.S458A	0	1	1	1
escherichia_coli_gyrA__p.D87N + escherichia_coli_gyrA__p.S83L + escherichia_coli_parC__p.S80I	Escherichia coli	ciprofloxacin	escherichia_coli_gyrA__p.D87N + escherichia_coli_gyrA__p.S83L + escherichia_coli_parC__p.S80I	0	5	5	1
escherichia_coli_gyrA__p.D87N + escherichia_coli_gyrA__p.S83L + escherichia_coli_parC__p.S80I + escherichia_coli_parE__p.E460D	Escherichia coli	ciprofloxacin	escherichia_coli_gyrA__p.D87N + escherichia_coli_gyrA__p.S83L + escherichia_coli_parC__p.S80I + escherichia_coli_parE__p.E460D	0	1	1	1
escherichia_coli_gyrA__p.D87N + escherichia_coli_gyrA__p.S83L + escherichia_coli_parC__p.S80I + escherichia_coli_parE__p.L416F	Escherichia coli	ciprofloxacin	escherichia_coli_gyrA__p.D87N + escherichia_coli_gyrA__p.S83L + escherichia_coli_parC__p.S80I + escherichia_coli_parE__p.L416F	0	36	36	1
escherichia_coli_gyrA__p.D87N + escherichia_coli_gyrA__p.S83L + escherichia_coli_parC__p.S80I + escherichia_coli_parE__p.S458A	Escherichia coli	ciprofloxacin	escherichia_coli_gyrA__p.D87N + escherichia_coli_gyrA__p.S83L + escherichia_coli_parC__p.S80I + escherichia_coli_parE__p.S458A	0	4	4	1
escherichia_coli_gyrA__p.D87N + escherichia_coli_gyrA__p.S83L + escherichia_coli_parC__p.S80I + escherichia_coli_parE__p.S458A + qepA4	Escherichia coli	ciprofloxacin	escherichia_coli_gyrA__p.D87N + escherichia_coli_gyrA__p.S83L + escherichia_coli_parC__p.S80I + escherichia_coli_parE__p.S458A + qepA4	0	2	2	1
escherichia_coli_gyrA__p.D87N + escherichia_coli_gyrA__p.S83L + escherichia_coli_parC__p.S80I + escherichia_coli_parE__p.S458T	Escherichia coli	ciprofloxacin	escherichia_coli_gyrA__p.D87N + escherichia_coli_gyrA__p.S83L + escherichia_coli_parC__p.S80I + escherichia_coli_parE__p.S458T	0	2	2	1
escherichia_coli_gyrA__p.D87N + escherichia_coli_gyrA__p.S83L + escherichia_coli_parC__p.S80I + qnrS1	Escherichia coli	ciprofloxacin	escherichia_coli_gyrA__p.D87N + escherichia_coli_gyrA__p.S83L + escherichia_coli_parC__p.S80I + qnrS1	0	1	1	1
escherichia_coli_gyrA__p.D87Y + escherichia_coli_gyrA__p.S83L + escherichia_coli_parC__p.E84V + escherichia_coli_parC__p.S80I + escherichia_coli_parE__p.I529L	Escherichia coli	ciprofloxacin	escherichia_coli_gyrA__p.D87Y + escherichia_coli_gyrA__p.S83L + escherichia_coli_parC__p.E84V + escherichia_coli_parC__p.S80I + escherichia_coli_parE__p.I529L	0	1	1	1
escherichia_coli_gyrA__p.D87Y + escherichia_coli_gyrA__p.S83L + escherichia_coli_parC__p.S80I + escherichia_coli_parE__p.S458A	Escherichia coli	ciprofloxacin	escherichia_coli_gyrA__p.D87Y + escherichia_coli_gyrA__p.S83L + escherichia_coli_parC__p.S80I + escherichia_coli_parE__p.S458A	0	1	1	1
escherichia_coli_gyrA__p.S83L + escherichia_coli_parC__p.S80I + qnrS1	Escherichia coli	ciprofloxacin	escherichia_coli_gyrA__p.S83L + escherichia_coli_parC__p.S80I + qnrS1	0	1	1	1
escherichia_coli_gyrA__p.S83L + escherichia_coli_parC__p.S80I + qnrS2	Escherichia coli	ciprofloxacin	escherichia_coli_gyrA__p.S83L + escherichia_coli_parC__p.S80I + qnrS2	0	1	1	1
escherichia_coli_gyrA__p.S83L + qnrB4	Escherichia coli	ciprofloxacin	escherichia_coli_gyrA__p.S83L + qnrB4	0	1	1	1
escherichia_coli_parE__p.I355T + qnrS1	Escherichia coli	ciprofloxacin	escherichia_coli_parE__p.I355T + qnrS1	0	1	1	1
fosA3	Escherichia coli	fosfomycin	fosA3	0	2	2	1
fosA4	Escherichia coli	fosfomycin	fosA4	0	1	1	1
fosA7	Escherichia coli	fosfomycin	fosA7	0	1	1	1
aac(3)-IIa	Escherichia coli	gentamicin	aac(3)-IIa	1	37	38	0.973684
aac(3)-IIa + ant(2'')-Ia	Escherichia coli	gentamicin	aac(3)-IIa + ant(2'')-Ia	0	3	3	1
aac(3)-IId	Escherichia coli	gentamicin	aac(3)-IId	0	44	44	1
aac(3)-IV	Escherichia coli	gentamicin	aac(3)-IV	0	2	2	1
aac(3)-VIa	Escherichia coli	gentamicin	aac(3)-VIa	0	2	2	1
aac(6')-Ib-cr	Escherichia coli	levofloxacin	aac(6')-Ib-cr	0	52	52	1
blaCMY-130 + blaCMY-153 + blaCMY-2 + blaCMY-61	Escherichia coli	piperacillin/tazobactam	blaCMY-130 + blaCMY-153 + blaCMY-2 + blaCMY-61	1	0	1	0
blaDHA-1 + blaOXA-1	Escherichia coli	piperacillin/tazobactam	blaDHA-1 + blaOXA-1	1	0	1	0
blaCMY-2	Escherichia coli	piperacillin/tazobactam	blaCMY-2	4	1	5	0.2
blaDHA-1	Escherichia coli	piperacillin/tazobactam	blaDHA-1	3	1	4	0.25
blaTEM-33 + blaTEM-34	Escherichia coli	piperacillin/tazobactam	blaTEM-33 + blaTEM-34	2	1	3	0.333333
blaCMY-130 + blaCMY-153 + blaCMY-2 + blaCMY-61 + blaOXA-1	Escherichia coli	piperacillin/tazobactam	blaCMY-130 + blaCMY-153 + blaCMY-2 + blaCMY-61 + blaOXA-1	2	2	4	0.5
blaOXA-1	Escherichia coli	piperacillin/tazobactam	blaOXA-1	19	30	49	0.612245
blaCMY-42 + blaOXA-1	Escherichia coli	piperacillin/tazobactam	blaCMY-42 + blaOXA-1	0	1	1	1
aac(3)-IId	Escherichia coli	tobramycin	aac(3)-IId	5	38	43	0.883721
aac(6')-Ib-cr	Escherichia coli	tobramycin	aac(6')-Ib-cr	1	16	17	0.941176
aac(3)-IIa	Escherichia coli	tobramycin	aac(3)-IIa	0	7	7	1
aac(3)-IIa + aac(6')-Ib-cr	Escherichia coli	tobramycin	aac(3)-IIa + aac(6')-Ib-cr	0	31	31	1
aac(3)-IIa + aac(6')-Ib-cr + ant(2'')-Ia	Escherichia coli	tobramycin	aac(3)-IIa + aac(6')-Ib-cr + ant(2'')-Ia	0	3	3	1
aac(3)-IId + aac(6')-Ib-cr	Escherichia coli	tobramycin	aac(3)-IId + aac(6')-Ib-cr	0	1	1	1
aac(3)-IV	Escherichia coli	tobramycin	aac(3)-IV	0	2	2	1
klebsiella_aerogenes_ompK36__p.A93S + klebsiella_aerogenes_ompK36__p.N49S + klebsiella_aerogenes_ompK36__p.T184P	Klebsiella aerogenes	cefepime	klebsiella_aerogenes_ompK36__p.A93S + klebsiella_aerogenes_ompK36__p.N49S + klebsiella_aerogenes_ompK36__p.T184P	2	0	2	0
klebsiella_aerogenes_ompK36__p.D224E + klebsiella_aerogenes_ompK36__p.F207W + klebsiella_aerogenes_ompK36__p.L191Q + klebsiella_aerogenes_ompK36__p.L59V + klebsiella_aerogenes_ompK36__p.N49S	Klebsiella aerogenes	cefepime	klebsiella_aerogenes_ompK36__p.D224E + klebsiella_aerogenes_ompK36__p.F207W + klebsiella_aerogenes_ompK36__p.L191Q + klebsiella_aerogenes_ompK36__p.L59V + klebsiella_aerogenes_ompK36__p.N49S	4	0	4	0
klebsiella_aerogenes_ompK36__p.D224E + klebsiella_aerogenes_ompK36__p.F207W + klebsiella_aerogenes_ompK36__p.L191Q + klebsiella_aerogenes_ompK36__p.N49S	Klebsiella aerogenes	cefepime	klebsiella_aerogenes_ompK36__p.D224E + klebsiella_aerogenes_ompK36__p.F207W + klebsiella_aerogenes_ompK36__p.L191Q + klebsiella_aerogenes_ompK36__p.N49S	13	0	13	0
blaCTX-M-15 + klebsiella_aerogenes_ompK36__p.D224E + klebsiella_aerogenes_ompK36__p.F207W + klebsiella_aerogenes_ompK36__p.L191Q + klebsiella_aerogenes_ompK36__p.N49S	Klebsiella aerogenes	cefepime	blaCTX-M-15 + klebsiella_aerogenes_ompK36__p.D224E + klebsiella_aerogenes_ompK36__p.F207W + klebsiella_aerogenes_ompK36__p.L191Q + klebsiella_aerogenes_ompK36__p.N49S	0	1	1	1
klebsiella_aerogenes_ompK36__p.A93S + klebsiella_aerogenes_ompK36__p.N49S + klebsiella_aerogenes_ompK36__p.T184P	Klebsiella aerogenes	ceftriaxone	klebsiella_aerogenes_ompK36__p.A93S + klebsiella_aerogenes_ompK36__p.N49S + klebsiella_aerogenes_ompK36__p.T184P	2	0	2	0
klebsiella_aerogenes_ompK36__p.D224E + klebsiella_aerogenes_ompK36__p.F207W + klebsiella_aerogenes_ompK36__p.L191Q + klebsiella_aerogenes_ompK36__p.L59V + klebsiella_aerogenes_ompK36__p.N49S	Klebsiella aerogenes	ceftriaxone	klebsiella_aerogenes_ompK36__p.D224E + klebsiella_aerogenes_ompK36__p.F207W + klebsiella_aerogenes_ompK36__p.L191Q + klebsiella_aerogenes_ompK36__p.L59V + klebsiella_aerogenes_ompK36__p.N49S	4	0	4	0
klebsiella_aerogenes_ompK36__p.D224E + klebsiella_aerogenes_ompK36__p.F207W + klebsiella_aerogenes_ompK36__p.L191Q + klebsiella_aerogenes_ompK36__p.N49S	Klebsiella aerogenes	ceftriaxone	klebsiella_aerogenes_ompK36__p.D224E + klebsiella_aerogenes_ompK36__p.F207W + klebsiella_aerogenes_ompK36__p.L191Q + klebsiella_aerogenes_ompK36__p.N49S	7	6	13	0.461538
blaCTX-M-15 + klebsiella_aerogenes_ompK36__p.D224E + klebsiella_aerogenes_ompK36__p.F207W + klebsiella_aerogenes_ompK36__p.L191Q + klebsiella_aerogenes_ompK36__p.N49S	Klebsiella aerogenes	ceftriaxone	blaCTX-M-15 + klebsiella_aerogenes_ompK36__p.D224E + klebsiella_aerogenes_ompK36__p.F207W + klebsiella_aerogenes_ompK36__p.L191Q + klebsiella_aerogenes_ompK36__p.N49S	0	1	1	1
OqxA + OqxB	Klebsiella aerogenes	ciprofloxacin	OqxA + OqxB	17	2	19	0.105263
OqxA + OqxB + qnrS1	Klebsiella aerogenes	ciprofloxacin	OqxA + OqxB + qnrS1	0	1	1	1
klebsiella_aerogenes_ompK36__p.A217S	Klebsiella aerogenes	ertapenem	klebsiella_aerogenes_ompK36__p.A217S	2	0	2	0
klebsiella_aerogenes_ompK36__p.A217S + klebsiella_aerogenes_ompK37__p.I128M	Klebsiella aerogenes	ertapenem	klebsiella_aerogenes_ompK36__p.A217S + klebsiella_aerogenes_ompK37__p.I128M	4	0	4	0
klebsiella_aerogenes_ompK36__p.A217S + klebsiella_aerogenes_ompK37__p.I128M + klebsiella_aerogenes_ompK37__p.I70M	Klebsiella aerogenes	ertapenem	klebsiella_aerogenes_ompK36__p.A217S + klebsiella_aerogenes_ompK37__p.I128M + klebsiella_aerogenes_ompK37__p.I70M	10	0	10	0
klebsiella_aerogenes_ompK37__p.I128M + klebsiella_aerogenes_ompK37__p.I70M	Klebsiella aerogenes	ertapenem	klebsiella_aerogenes_ompK37__p.I128M + klebsiella_aerogenes_ompK37__p.I70M	1	0	1	0
klebsiella_aerogenes_ompK36__p.A217S + klebsiella_aerogenes_ompK37__p.*233Q + klebsiella_aerogenes_ompK37__p.I128M + klebsiella_aerogenes_ompK37__p.R235Y	Klebsiella aerogenes	ertapenem	klebsiella_aerogenes_ompK36__p.A217S + klebsiella_aerogenes_ompK37__p.*233Q + klebsiella_aerogenes_ompK37__p.I128M + klebsiella_aerogenes_ompK37__p.R235Y	1	1	2	0.5
klebsiella_aerogenes_ompK36__p.A217S	Klebsiella aerogenes	imipenem	klebsiella_aerogenes_ompK36__p.A217S	2	0	2	0
klebsiella_aerogenes_ompK36__p.A217S + klebsiella_aerogenes_ompK37__p.*233Q + klebsiella_aerogenes_ompK37__p.I128M + klebsiella_aerogenes_ompK37__p.R235Y	Klebsiella aerogenes	imipenem	klebsiella_aerogenes_ompK36__p.A217S + klebsiella_aerogenes_ompK37__p.*233Q + klebsiella_aerogenes_ompK37__p.I128M + klebsiella_aerogenes_ompK37__p.R235Y	2	0	2	0
klebsiella_aerogenes_ompK36__p.A217S + klebsiella_aerogenes_ompK37__p.I128M	Klebsiella aerogenes	imipenem	klebsiella_aerogenes_ompK36__p.A217S + klebsiella_aerogenes_ompK37__p.I128M	4	0	4	0
klebsiella_aerogenes_ompK37__p.I128M + klebsiella_aerogenes_ompK37__p.I70M	Klebsiella aerogenes	imipenem	klebsiella_aerogenes_ompK37__p.I128M + klebsiella_aerogenes_ompK37__p.I70M	1	0	1	0
klebsiella_aerogenes_ompK36__p.A217S + klebsiella_aerogenes_ompK37__p.I128M + klebsiella_aerogenes_ompK37__p.I70M	Klebsiella aerogenes	imipenem	klebsiella_aerogenes_ompK36__p.A217S + klebsiella_aerogenes_ompK37__p.I128M + klebsiella_aerogenes_ompK37__p.I70M	9	1	10	0.1
OqxA + OqxB + klebsiella_michiganensis_acrR__p.F172S + klebsiella_michiganensis_acrR__p.K201M + klebsiella_michiganensis_acrR__p.L195V + klebsiella_michiganensis_acrR__p.P161R + klebsiella_michiganensis_acrR__p.R173G	Klebsiella michiganensis	ciprofloxacin	OqxA + OqxB + klebsiella_michiganensis_acrR__p.F172S + klebsiella_michiganensis_acrR__p.K201M + klebsiella_michiganensis_acrR__p.L195V + klebsiella_michiganensis_acrR__p.P161R + klebsiella_michiganensis_acrR__p.R173G	7	0	7	0
OqxB + klebsiella_michiganensis_acrR__p.F172S + klebsiella_michiganensis_acrR__p.K201M + klebsiella_michiganensis_acrR__p.L195V + klebsiella_michiganensis_acrR__p.P161R + klebsiella_michiganensis_acrR__p.R173G	Klebsiella michiganensis	ciprofloxacin	OqxB + klebsiella_michiganensis_acrR__p.F172S + klebsiella_michiganensis_acrR__p.K201M + klebsiella_michiganensis_acrR__p.L195V + klebsiella_michiganensis_acrR__p.P161R + klebsiella_michiganensis_acrR__p.R173G	1	0	1	0
OqxA + OqxB + aac(6')-Ib-cr + klebsiella_michiganensis_acrR__p.F172S + klebsiella_michiganensis_acrR__p.K201M + klebsiella_michiganensis_acrR__p.L195V + klebsiella_michiganensis_acrR__p.P161R + klebsiella_michiganensis_acrR__p.R173G + qnrB1	Klebsiella michiganensis	ciprofloxacin	OqxA + OqxB + aac(6')-Ib-cr + klebsiella_michiganensis_acrR__p.F172S + klebsiella_michiganensis_acrR__p.K201M + klebsiella_michiganensis_acrR__p.L195V + klebsiella_michiganensis_acrR__p.P161R + klebsiella_michiganensis_acrR__p.R173G + qnrB1	0	3	3	1
aac(6')-Ib-cr + klebsiella_michiganensis_acrR__p.F172S + klebsiella_michiganensis_acrR__p.K201M + klebsiella_michiganensis_acrR__p.L195V + klebsiella_michiganensis_acrR__p.P161R + klebsiella_michiganensis_acrR__p.R173G	Klebsiella michiganensis	levofloxacin	aac(6')-Ib-cr + klebsiella_michiganensis_acrR__p.F172S + klebsiella_michiganensis_acrR__p.K201M + klebsiella_michiganensis_acrR__p.L195V + klebsiella_michiganensis_acrR__p.P161R + klebsiella_michiganensis_acrR__p.R173G	3	0	3	0
klebsiella_michiganensis_acrR__p.F172S + klebsiella_michiganensis_acrR__p.K201M + klebsiella_michiganensis_acrR__p.L195V + klebsiella_michiganensis_acrR__p.P161R + klebsiella_michiganensis_acrR__p.R173G	Klebsiella michiganensis	levofloxacin	klebsiella_michiganensis_acrR__p.F172S + klebsiella_michiganensis_acrR__p.K201M + klebsiella_michiganensis_acrR__p.L195V + klebsiella_michiganensis_acrR__p.P161R + klebsiella_michiganensis_acrR__p.R173G	8	0	8	0
blaOXY-1-1	Klebsiella michiganensis	piperacillin/tazobactam	blaOXY-1-1	2	0	2	0
blaOXY-1-2	Klebsiella michiganensis	piperacillin/tazobactam	blaOXY-1-2	2	0	2	0
blaOXY-1-7	Klebsiella michiganensis	piperacillin/tazobactam	blaOXY-1-7	2	0	2	0
blaOXY-1-3	Klebsiella michiganensis	piperacillin/tazobactam	blaOXY-1-3	1	1	2	0.5
blaOXA-1 + blaOXY-1-1	Klebsiella michiganensis	piperacillin/tazobactam	blaOXA-1 + blaOXY-1-1	0	3	3	1
blaOXY-1-7	Klebsiella oxytoca	piperacillin/tazobactam	blaOXY-1-7	2	0	2	0
blaOXY-2-1	Klebsiella oxytoca	piperacillin/tazobactam	blaOXY-2-1	3	0	3	0
blaOXY-2-5	Klebsiella oxytoca	piperacillin/tazobactam	blaOXY-2-5	2	0	2	0
blaOXY-2-6	Klebsiella oxytoca	piperacillin/tazobactam	blaOXY-2-6	1	0	1	0
blaOXY-2-7	Klebsiella oxytoca	piperacillin/tazobactam	blaOXY-2-7	0	1	1	1
aac(6')-Ib-cr	Klebsiella pneumoniae	amikacin	aac(6')-Ib-cr	12	0	12	0
klebsiella_pneumoniae_ompK36__p.D224E + klebsiella_pneumoniae_ompK36__p.E232R + klebsiella_pneumoniae_ompK36__p.F207W + klebsiella_pneumoniae_ompK36__p.L191S + klebsiella_pneumoniae_ompK36__p.L228V + klebsiella_pneumoniae_ompK36__p.L59V + klebsiella_pneumoniae_ompK36__p.N49S + klebsiella_pneumoniae_ompK36__p.T254S	Klebsiella pneumoniae	cefazolin	klebsiella_pneumoniae_ompK36__p.D224E + klebsiella_pneumoniae_ompK36__p.E232R + klebsiella_pneumoniae_ompK36__p.F207W + klebsiella_pneumoniae_ompK36__p.L191S + klebsiella_pneumoniae_ompK36__p.L228V + klebsiella_pneumoniae_ompK36__p.L59V + klebsiella_pneumoniae_ompK36__p.N49S + klebsiella_pneumoniae_ompK36__p.T254S	14	8	22	0.363636
klebsiella_pneumoniae_ompK36__p.D224E + klebsiella_pneumoniae_ompK36__p.E232R + klebsiella_pneumoniae_ompK36__p.F207W + klebsiella_pneumoniae_ompK36__p.L191S + klebsiella_pneumoniae_ompK36__p.L228V + klebsiella_pneumoniae_ompK36__p.L59V + klebsiella_pneumoniae_ompK36__p.N49S	Klebsiella pneumoniae	cefazolin	klebsiella_pneumoniae_ompK36__p.D224E + klebsiella_pneumoniae_ompK36__p.E232R + klebsiella_pneumoniae_ompK36__p.F207W + klebsiella_pneumoniae_ompK36__p.L191S + klebsiella_pneumoniae_ompK36__p.L228V + klebsiella_pneumoniae_ompK36__p.L59V + klebsiella_pneumoniae_ompK36__p.N49S	3	3	6	0.5
klebsiella_pneumoniae_ompK36__p.D223G + klebsiella_pneumoniae_ompK36__p.E232R + klebsiella_pneumoniae_ompK36__p.F198Y + klebsiella_pneumoniae_ompK36__p.F207Y + klebsiella_pneumoniae_ompK36__p.G189T + klebsiella_pneumoniae_ompK36__p.L59V + klebsiella_pneumoniae_ompK36__p.N304E + klebsiella_pneumoniae_ompK36__p.N49S + klebsiella_pneumoniae_ompK36__p.T222L	Klebsiella pneumoniae	cefazolin	klebsiella_pneumoniae_ompK36__p.D223G + klebsiella_pneumoniae_ompK36__p.E232R + klebsiella_pneumoniae_ompK36__p.F198Y + klebsiella_pneumoniae_ompK36__p.F207Y + klebsiella_pneumoniae_ompK36__p.G189T + klebsiella_pneumoniae_ompK36__p.L59V + klebsiella_pneumoniae_ompK36__p.N304E + klebsiella_pneumoniae_ompK36__p.N49S + klebsiella_pneumoniae_ompK36__p.T222L	4	5	9	0.555556
klebsiella_pneumoniae_ompK36__p.L59V + klebsiella_pneumoniae_ompK36__p.N49S + klebsiella_pneumoniae_ompK36__p.T184P	Klebsiella pneumoniae	cefazolin	klebsiella_pneumoniae_ompK36__p.L59V + klebsiella_pneumoniae_ompK36__p.N49S + klebsiella_pneumoniae_ompK36__p.T184P	3	6	9	0.666667
klebsiella_pneumoniae_ompK36__p.A93S + klebsiella_pneumoniae_ompK36__p.D91K + klebsiella_pneumoniae_ompK36__p.E232R + klebsiella_pneumoniae_ompK36__p.F207W + klebsiella_pneumoniae_ompK36__p.H235D + klebsiella_pneumoniae_ompK36__p.L191Q + klebsiella_pneumoniae_ompK36__p.L229V + klebsiella_pneumoniae_ompK36__p.L59V + klebsiella_pneumoniae_ompK36__p.N49S + klebsiella_pneumoniae_ompK36__p.Q227N + kle…	Klebsiella pneumoniae	cefazolin	klebsiella_pneumoniae_ompK36__p.A93S + klebsiella_pneumoniae_ompK36__p.D91K + klebsiella_pneumoniae_ompK36__p.E232R + klebsiella_pneumoniae_ompK36__p.F207W + klebsiella_pneumoniae_ompK36__p.H235D + klebsiella_pneumoniae_ompK36__p.L191Q + klebsiella_pneumoniae_ompK36__p.L229V + klebsiella_pneumoniae_ompK36__p.L59V + klebsiella_pneumoniae_ompK36__p.N49S + klebsiella_pneumoniae_ompK36__p.Q227N + kle…	0	2	2	1
klebsiella_pneumoniae_ompK36__p.D223G + klebsiella_pneumoniae_ompK36__p.E232R + klebsiella_pneumoniae_ompK36__p.F198Y + klebsiella_pneumoniae_ompK36__p.F207Y + klebsiella_pneumoniae_ompK36__p.G189T + klebsiella_pneumoniae_ompK36__p.L59V + klebsiella_pneumoniae_ompK36__p.N49S + klebsiella_pneumoniae_ompK36__p.T222L	Klebsiella pneumoniae	cefazolin	klebsiella_pneumoniae_ompK36__p.D223G + klebsiella_pneumoniae_ompK36__p.E232R + klebsiella_pneumoniae_ompK36__p.F198Y + klebsiella_pneumoniae_ompK36__p.F207Y + klebsiella_pneumoniae_ompK36__p.G189T + klebsiella_pneumoniae_ompK36__p.L59V + klebsiella_pneumoniae_ompK36__p.N49S + klebsiella_pneumoniae_ompK36__p.T222L	0	1	1	1
klebsiella_pneumoniae_ompK36__p.D223G + klebsiella_pneumoniae_ompK36__p.E232R + klebsiella_pneumoniae_ompK36__p.F198Y + klebsiella_pneumoniae_ompK36__p.F207Y + klebsiella_pneumoniae_ompK36__p.G189T + klebsiella_pneumoniae_ompK36__p.L59V + klebsiella_pneumoniae_ompK36__p.N49S + klebsiella_pneumoniae_ompK36__p.T222L + klebsiella_pneumoniae_ompK36__p.T254S	Klebsiella pneumoniae	cefazolin	klebsiella_pneumoniae_ompK36__p.D223G + klebsiella_pneumoniae_ompK36__p.E232R + klebsiella_pneumoniae_ompK36__p.F198Y + klebsiella_pneumoniae_ompK36__p.F207Y + klebsiella_pneumoniae_ompK36__p.G189T + klebsiella_pneumoniae_ompK36__p.L59V + klebsiella_pneumoniae_ompK36__p.N49S + klebsiella_pneumoniae_ompK36__p.T222L + klebsiella_pneumoniae_ompK36__p.T254S	0	1	1	1
blaCTX-M-14 + blaSHV-31 + blaSHV-98 + klebsiella_pneumoniae_ompK36__p.A93S + klebsiella_pneumoniae_ompK36__p.D91K + klebsiella_pneumoniae_ompK36__p.E232R + klebsiella_pneumoniae_ompK36__p.F207W + klebsiella_pneumoniae_ompK36__p.H235D + klebsiella_pneumoniae_ompK36__p.L191Q + klebsiella_pneumoniae_ompK36__p.L229V + klebsiella_pneumoniae_ompK36__p.L59V + klebsiella_pneumoniae_ompK36__p.N49S + klebs…	Klebsiella pneumoniae	cefepime	blaCTX-M-14 + blaSHV-31 + blaSHV-98 + klebsiella_pneumoniae_ompK36__p.A93S + klebsiella_pneumoniae_ompK36__p.D91K + klebsiella_pneumoniae_ompK36__p.E232R + klebsiella_pneumoniae_ompK36__p.F207W + klebsiella_pneumoniae_ompK36__p.H235D + klebsiella_pneumoniae_ompK36__p.L191Q + klebsiella_pneumoniae_ompK36__p.L229V + klebsiella_pneumoniae_ompK36__p.L59V + klebsiella_pneumoniae_ompK36__p.N49S + klebs…	1	0	1	0
blaCTX-M-15 + blaOXA-1 + blaSHV-27 + klebsiella_pneumoniae_ompK36__p.D223G + klebsiella_pneumoniae_ompK36__p.E232R + klebsiella_pneumoniae_ompK36__p.F198Y + klebsiella_pneumoniae_ompK36__p.F207Y + klebsiella_pneumoniae_ompK36__p.G189T + klebsiella_pneumoniae_ompK36__p.L59V + klebsiella_pneumoniae_ompK36__p.N304E + klebsiella_pneumoniae_ompK36__p.N49S + klebsiella_pneumoniae_ompK36__p.T222L	Klebsiella pneumoniae	cefepime	blaCTX-M-15 + blaOXA-1 + blaSHV-27 + klebsiella_pneumoniae_ompK36__p.D223G + klebsiella_pneumoniae_ompK36__p.E232R + klebsiella_pneumoniae_ompK36__p.F198Y + klebsiella_pneumoniae_ompK36__p.F207Y + klebsiella_pneumoniae_ompK36__p.G189T + klebsiella_pneumoniae_ompK36__p.L59V + klebsiella_pneumoniae_ompK36__p.N304E + klebsiella_pneumoniae_ompK36__p.N49S + klebsiella_pneumoniae_ompK36__p.T222L	1	0	1	0
blaCTX-M-15 + blaOXA-1 + blaSHV-40 + klebsiella_pneumoniae_ompK36__p.D223G + klebsiella_pneumoniae_ompK36__p.E232R + klebsiella_pneumoniae_ompK36__p.F198Y + klebsiella_pneumoniae_ompK36__p.F207Y + klebsiella_pneumoniae_ompK36__p.G189T + klebsiella_pneumoniae_ompK36__p.L59V + klebsiella_pneumoniae_ompK36__p.N304E + klebsiella_pneumoniae_ompK36__p.N49S + klebsiella_pneumoniae_ompK36__p.T222L	Klebsiella pneumoniae	cefepime	blaCTX-M-15 + blaOXA-1 + blaSHV-40 + klebsiella_pneumoniae_ompK36__p.D223G + klebsiella_pneumoniae_ompK36__p.E232R + klebsiella_pneumoniae_ompK36__p.F198Y + klebsiella_pneumoniae_ompK36__p.F207Y + klebsiella_pneumoniae_ompK36__p.G189T + klebsiella_pneumoniae_ompK36__p.L59V + klebsiella_pneumoniae_ompK36__p.N304E + klebsiella_pneumoniae_ompK36__p.N49S + klebsiella_pneumoniae_ompK36__p.T222L	1	0	1	0
blaCTX-M-15 + blaOXA-1 + klebsiella_pneumoniae_ompK36__p.L59V + klebsiella_pneumoniae_ompK36__p.N49S + klebsiella_pneumoniae_ompK36__p.T184P	Klebsiella pneumoniae	cefepime	blaCTX-M-15 + blaOXA-1 + klebsiella_pneumoniae_ompK36__p.L59V + klebsiella_pneumoniae_ompK36__p.N49S + klebsiella_pneumoniae_ompK36__p.T184P	1	0	1	0
blaCTX-M-15 + blaSHV-13 + blaSHV-70 + klebsiella_pneumoniae_ompK36__p.L59V + klebsiella_pneumoniae_ompK36__p.N49S + klebsiella_pneumoniae_ompK36__p.T184P	Klebsiella pneumoniae	cefepime	blaCTX-M-15 + blaSHV-13 + blaSHV-70 + klebsiella_pneumoniae_ompK36__p.L59V + klebsiella_pneumoniae_ompK36__p.N49S + klebsiella_pneumoniae_ompK36__p.T184P	1	0	1	0
blaCTX-M-77	Klebsiella pneumoniae	cefepime	blaCTX-M-77	1	0	1	0
blaSHV-106 + klebsiella_pneumoniae_ompK36__p.D223G + klebsiella_pneumoniae_ompK36__p.E232R + klebsiella_pneumoniae_ompK36__p.F198Y + klebsiella_pneumoniae_ompK36__p.F207Y + klebsiella_pneumoniae_ompK36__p.G189T + klebsiella_pneumoniae_ompK36__p.L59V + klebsiella_pneumoniae_ompK36__p.N304E + klebsiella_pneumoniae_ompK36__p.N49S + klebsiella_pneumoniae_ompK36__p.T222L	Klebsiella pneumoniae	cefepime	blaSHV-106 + klebsiella_pneumoniae_ompK36__p.D223G + klebsiella_pneumoniae_ompK36__p.E232R + klebsiella_pneumoniae_ompK36__p.F198Y + klebsiella_pneumoniae_ompK36__p.F207Y + klebsiella_pneumoniae_ompK36__p.G189T + klebsiella_pneumoniae_ompK36__p.L59V + klebsiella_pneumoniae_ompK36__p.N304E + klebsiella_pneumoniae_ompK36__p.N49S + klebsiella_pneumoniae_ompK36__p.T222L	1	0	1	0
blaSHV-106 + klebsiella_pneumoniae_ompK36__p.D224E + klebsiella_pneumoniae_ompK36__p.E232R + klebsiella_pneumoniae_ompK36__p.F207W + klebsiella_pneumoniae_ompK36__p.L191S + klebsiella_pneumoniae_ompK36__p.L228V + klebsiella_pneumoniae_ompK36__p.L59V + klebsiella_pneumoniae_ompK36__p.N49S + klebsiella_pneumoniae_ompK36__p.T254S	Klebsiella pneumoniae	cefepime	blaSHV-106 + klebsiella_pneumoniae_ompK36__p.D224E + klebsiella_pneumoniae_ompK36__p.E232R + klebsiella_pneumoniae_ompK36__p.F207W + klebsiella_pneumoniae_ompK36__p.L191S + klebsiella_pneumoniae_ompK36__p.L228V + klebsiella_pneumoniae_ompK36__p.L59V + klebsiella_pneumoniae_ompK36__p.N49S + klebsiella_pneumoniae_ompK36__p.T254S	3	0	3	0
blaSHV-13 + blaSHV-70 + klebsiella_pneumoniae_ompK36__p.D223G + klebsiella_pneumoniae_ompK36__p.E232R + klebsiella_pneumoniae_ompK36__p.F198Y + klebsiella_pneumoniae_ompK36__p.F207Y + klebsiella_pneumoniae_ompK36__p.G189T + klebsiella_pneumoniae_ompK36__p.L59V + klebsiella_pneumoniae_ompK36__p.N304E + klebsiella_pneumoniae_ompK36__p.N49S + klebsiella_pneumoniae_ompK36__p.T222L	Klebsiella pneumoniae	cefepime	blaSHV-13 + blaSHV-70 + klebsiella_pneumoniae_ompK36__p.D223G + klebsiella_pneumoniae_ompK36__p.E232R + klebsiella_pneumoniae_ompK36__p.F198Y + klebsiella_pneumoniae_ompK36__p.F207Y + klebsiella_pneumoniae_ompK36__p.G189T + klebsiella_pneumoniae_ompK36__p.L59V + klebsiella_pneumoniae_ompK36__p.N304E + klebsiella_pneumoniae_ompK36__p.N49S + klebsiella_pneumoniae_ompK36__p.T222L	2	0	2	0
blaSHV-13 + blaSHV-70 + klebsiella_pneumoniae_ompK36__p.L59V + klebsiella_pneumoniae_ompK36__p.N49S + klebsiella_pneumoniae_ompK36__p.T184P	Klebsiella pneumoniae	cefepime	blaSHV-13 + blaSHV-70 + klebsiella_pneumoniae_ompK36__p.L59V + klebsiella_pneumoniae_ompK36__p.N49S + klebsiella_pneumoniae_ompK36__p.T184P	1	0	1	0
blaSHV-27 + klebsiella_pneumoniae_ompK36__p.D223G + klebsiella_pneumoniae_ompK36__p.E232R + klebsiella_pneumoniae_ompK36__p.F198Y + klebsiella_pneumoniae_ompK36__p.F207Y + klebsiella_pneumoniae_ompK36__p.G189T + klebsiella_pneumoniae_ompK36__p.L59V + klebsiella_pneumoniae_ompK36__p.N304E + klebsiella_pneumoniae_ompK36__p.N49S + klebsiella_pneumoniae_ompK36__p.T222L	Klebsiella pneumoniae	cefepime	blaSHV-27 + klebsiella_pneumoniae_ompK36__p.D223G + klebsiella_pneumoniae_ompK36__p.E232R + klebsiella_pneumoniae_ompK36__p.F198Y + klebsiella_pneumoniae_ompK36__p.F207Y + klebsiella_pneumoniae_ompK36__p.G189T + klebsiella_pneumoniae_ompK36__p.L59V + klebsiella_pneumoniae_ompK36__p.N304E + klebsiella_pneumoniae_ompK36__p.N49S + klebsiella_pneumoniae_ompK36__p.T222L	3	0	3	0
blaSHV-30 + klebsiella_pneumoniae_ompK36__p.D224E + klebsiella_pneumoniae_ompK36__p.E232R + klebsiella_pneumoniae_ompK36__p.F207W + klebsiella_pneumoniae_ompK36__p.L191S + klebsiella_pneumoniae_ompK36__p.L228V + klebsiella_pneumoniae_ompK36__p.L59V + klebsiella_pneumoniae_ompK36__p.N49S + klebsiella_pneumoniae_ompK36__p.T254S	Klebsiella pneumoniae	cefepime	blaSHV-30 + klebsiella_pneumoniae_ompK36__p.D224E + klebsiella_pneumoniae_ompK36__p.E232R + klebsiella_pneumoniae_ompK36__p.F207W + klebsiella_pneumoniae_ompK36__p.L191S + klebsiella_pneumoniae_ompK36__p.L228V + klebsiella_pneumoniae_ompK36__p.L59V + klebsiella_pneumoniae_ompK36__p.N49S + klebsiella_pneumoniae_ompK36__p.T254S	1	0	1	0
blaSHV-31 + blaSHV-98 + klebsiella_pneumoniae_ompK36__p.A93S + klebsiella_pneumoniae_ompK36__p.D91K + klebsiella_pneumoniae_ompK36__p.E232R + klebsiella_pneumoniae_ompK36__p.F207W + klebsiella_pneumoniae_ompK36__p.H235D + klebsiella_pneumoniae_ompK36__p.L191Q + klebsiella_pneumoniae_ompK36__p.L229V + klebsiella_pneumoniae_ompK36__p.L59V + klebsiella_pneumoniae_ompK36__p.N49S + klebsiella_pneumoni…	Klebsiella pneumoniae	cefepime	blaSHV-31 + blaSHV-98 + klebsiella_pneumoniae_ompK36__p.A93S + klebsiella_pneumoniae_ompK36__p.D91K + klebsiella_pneumoniae_ompK36__p.E232R + klebsiella_pneumoniae_ompK36__p.F207W + klebsiella_pneumoniae_ompK36__p.H235D + klebsiella_pneumoniae_ompK36__p.L191Q + klebsiella_pneumoniae_ompK36__p.L229V + klebsiella_pneumoniae_ompK36__p.L59V + klebsiella_pneumoniae_ompK36__p.N49S + klebsiella_pneumoni…	1	0	1	0
blaSHV-38 + klebsiella_pneumoniae_ompK36__p.D224E + klebsiella_pneumoniae_ompK36__p.E232R + klebsiella_pneumoniae_ompK36__p.F207W + klebsiella_pneumoniae_ompK36__p.L191S + klebsiella_pneumoniae_ompK36__p.L228V + klebsiella_pneumoniae_ompK36__p.L59V + klebsiella_pneumoniae_ompK36__p.N304E + klebsiella_pneumoniae_ompK36__p.N49S	Klebsiella pneumoniae	cefepime	blaSHV-38 + klebsiella_pneumoniae_ompK36__p.D224E + klebsiella_pneumoniae_ompK36__p.E232R + klebsiella_pneumoniae_ompK36__p.F207W + klebsiella_pneumoniae_ompK36__p.L191S + klebsiella_pneumoniae_ompK36__p.L228V + klebsiella_pneumoniae_ompK36__p.L59V + klebsiella_pneumoniae_ompK36__p.N304E + klebsiella_pneumoniae_ompK36__p.N49S	1	0	1	0
blaSHV-40 + klebsiella_pneumoniae_ompK36__p.D223G + klebsiella_pneumoniae_ompK36__p.E232R + klebsiella_pneumoniae_ompK36__p.F198Y + klebsiella_pneumoniae_ompK36__p.F207Y + klebsiella_pneumoniae_ompK36__p.G189T + klebsiella_pneumoniae_ompK36__p.L59V + klebsiella_pneumoniae_ompK36__p.N304E + klebsiella_pneumoniae_ompK36__p.N49S + klebsiella_pneumoniae_ompK36__p.T222L	Klebsiella pneumoniae	cefepime	blaSHV-40 + klebsiella_pneumoniae_ompK36__p.D223G + klebsiella_pneumoniae_ompK36__p.E232R + klebsiella_pneumoniae_ompK36__p.F198Y + klebsiella_pneumoniae_ompK36__p.F207Y + klebsiella_pneumoniae_ompK36__p.G189T + klebsiella_pneumoniae_ompK36__p.L59V + klebsiella_pneumoniae_ompK36__p.N304E + klebsiella_pneumoniae_ompK36__p.N49S + klebsiella_pneumoniae_ompK36__p.T222L	2	0	2	0
blaSHV-40 + klebsiella_pneumoniae_ompK36__p.D224E + klebsiella_pneumoniae_ompK36__p.E232R + klebsiella_pneumoniae_ompK36__p.F207W + klebsiella_pneumoniae_ompK36__p.L191S + klebsiella_pneumoniae_ompK36__p.L228V + klebsiella_pneumoniae_ompK36__p.L59V + klebsiella_pneumoniae_ompK36__p.N304E + klebsiella_pneumoniae_ompK36__p.N49S	Klebsiella pneumoniae	cefepime	blaSHV-40 + klebsiella_pneumoniae_ompK36__p.D224E + klebsiella_pneumoniae_ompK36__p.E232R + klebsiella_pneumoniae_ompK36__p.F207W + klebsiella_pneumoniae_ompK36__p.L191S + klebsiella_pneumoniae_ompK36__p.L228V + klebsiella_pneumoniae_ompK36__p.L59V + klebsiella_pneumoniae_ompK36__p.N304E + klebsiella_pneumoniae_ompK36__p.N49S	1	0	1	0
blaSHV-40 + klebsiella_pneumoniae_ompK36__p.D224E + klebsiella_pneumoniae_ompK36__p.E232R + klebsiella_pneumoniae_ompK36__p.F207W + klebsiella_pneumoniae_ompK36__p.L191S + klebsiella_pneumoniae_ompK36__p.L228V + klebsiella_pneumoniae_ompK36__p.L59V + klebsiella_pneumoniae_ompK36__p.N49S	Klebsiella pneumoniae	cefepime	blaSHV-40 + klebsiella_pneumoniae_ompK36__p.D224E + klebsiella_pneumoniae_ompK36__p.E232R + klebsiella_pneumoniae_ompK36__p.F207W + klebsiella_pneumoniae_ompK36__p.L191S + klebsiella_pneumoniae_ompK36__p.L228V + klebsiella_pneumoniae_ompK36__p.L59V + klebsiella_pneumoniae_ompK36__p.N49S	1	0	1	0
blaSHV-40 + klebsiella_pneumoniae_ompK36__p.D224E + klebsiella_pneumoniae_ompK36__p.E232R + klebsiella_pneumoniae_ompK36__p.F207W + klebsiella_pneumoniae_ompK36__p.L191S + klebsiella_pneumoniae_ompK36__p.L228V + klebsiella_pneumoniae_ompK36__p.L59V + klebsiella_pneumoniae_ompK36__p.N49S + klebsiella_pneumoniae_ompK36__p.T254S	Klebsiella pneumoniae	cefepime	blaSHV-40 + klebsiella_pneumoniae_ompK36__p.D224E + klebsiella_pneumoniae_ompK36__p.E232R + klebsiella_pneumoniae_ompK36__p.F207W + klebsiella_pneumoniae_ompK36__p.L191S + klebsiella_pneumoniae_ompK36__p.L228V + klebsiella_pneumoniae_ompK36__p.L59V + klebsiella_pneumoniae_ompK36__p.N49S + klebsiella_pneumoniae_ompK36__p.T254S	2	0	2	0
blaSHV-40 + klebsiella_pneumoniae_ompK36__p.L59V + klebsiella_pneumoniae_ompK36__p.N49S + klebsiella_pneumoniae_ompK36__p.T184P	Klebsiella pneumoniae	cefepime	blaSHV-40 + klebsiella_pneumoniae_ompK36__p.L59V + klebsiella_pneumoniae_ompK36__p.N49S + klebsiella_pneumoniae_ompK36__p.T184P	3	0	3	0
blaSHV-41 + klebsiella_pneumoniae_ompK36__p.L59V + klebsiella_pneumoniae_ompK36__p.N49S + klebsiella_pneumoniae_ompK36__p.T184P	Klebsiella pneumoniae	cefepime	blaSHV-41 + klebsiella_pneumoniae_ompK36__p.L59V + klebsiella_pneumoniae_ompK36__p.N49S + klebsiella_pneumoniae_ompK36__p.T184P	3	0	3	0
blaSHV-98 + klebsiella_pneumoniae_ompK36__p.D223G + klebsiella_pneumoniae_ompK36__p.E232R + klebsiella_pneumoniae_ompK36__p.F198Y + klebsiella_pneumoniae_ompK36__p.F207Y + klebsiella_pneumoniae_ompK36__p.G189T + klebsiella_pneumoniae_ompK36__p.L59V + klebsiella_pneumoniae_ompK36__p.N304E + klebsiella_pneumoniae_ompK36__p.N49S + klebsiella_pneumoniae_ompK36__p.T222L	Klebsiella pneumoniae	cefepime	blaSHV-98 + klebsiella_pneumoniae_ompK36__p.D223G + klebsiella_pneumoniae_ompK36__p.E232R + klebsiella_pneumoniae_ompK36__p.F198Y + klebsiella_pneumoniae_ompK36__p.F207Y + klebsiella_pneumoniae_ompK36__p.G189T + klebsiella_pneumoniae_ompK36__p.L59V + klebsiella_pneumoniae_ompK36__p.N304E + klebsiella_pneumoniae_ompK36__p.N49S + klebsiella_pneumoniae_ompK36__p.T222L	2	0	2	0
blaSHV-98 + klebsiella_pneumoniae_ompK36__p.D223G + klebsiella_pneumoniae_ompK36__p.E232R + klebsiella_pneumoniae_ompK36__p.F198Y + klebsiella_pneumoniae_ompK36__p.F207Y + klebsiella_pneumoniae_ompK36__p.G189T + klebsiella_pneumoniae_ompK36__p.L59V + klebsiella_pneumoniae_ompK36__p.N49S + klebsiella_pneumoniae_ompK36__p.T222L	Klebsiella pneumoniae	cefepime	blaSHV-98 + klebsiella_pneumoniae_ompK36__p.D223G + klebsiella_pneumoniae_ompK36__p.E232R + klebsiella_pneumoniae_ompK36__p.F198Y + klebsiella_pneumoniae_ompK36__p.F207Y + klebsiella_pneumoniae_ompK36__p.G189T + klebsiella_pneumoniae_ompK36__p.L59V + klebsiella_pneumoniae_ompK36__p.N49S + klebsiella_pneumoniae_ompK36__p.T222L	2	0	2	0
blaSHV-98 + klebsiella_pneumoniae_ompK36__p.D224E + klebsiella_pneumoniae_ompK36__p.E232R + klebsiella_pneumoniae_ompK36__p.F207W + klebsiella_pneumoniae_ompK36__p.L191S + klebsiella_pneumoniae_ompK36__p.L228V + klebsiella_pneumoniae_ompK36__p.L59V + klebsiella_pneumoniae_ompK36__p.N49S	Klebsiella pneumoniae	cefepime	blaSHV-98 + klebsiella_pneumoniae_ompK36__p.D224E + klebsiella_pneumoniae_ompK36__p.E232R + klebsiella_pneumoniae_ompK36__p.F207W + klebsiella_pneumoniae_ompK36__p.L191S + klebsiella_pneumoniae_ompK36__p.L228V + klebsiella_pneumoniae_ompK36__p.L59V + klebsiella_pneumoniae_ompK36__p.N49S	1	0	1	0
blaSHV-98 + klebsiella_pneumoniae_ompK36__p.D224E + klebsiella_pneumoniae_ompK36__p.E232R + klebsiella_pneumoniae_ompK36__p.F207W + klebsiella_pneumoniae_ompK36__p.L191S + klebsiella_pneumoniae_ompK36__p.L228V + klebsiella_pneumoniae_ompK36__p.L59V + klebsiella_pneumoniae_ompK36__p.N49S + klebsiella_pneumoniae_ompK36__p.T254S	Klebsiella pneumoniae	cefepime	blaSHV-98 + klebsiella_pneumoniae_ompK36__p.D224E + klebsiella_pneumoniae_ompK36__p.E232R + klebsiella_pneumoniae_ompK36__p.F207W + klebsiella_pneumoniae_ompK36__p.L191S + klebsiella_pneumoniae_ompK36__p.L228V + klebsiella_pneumoniae_ompK36__p.L59V + klebsiella_pneumoniae_ompK36__p.N49S + klebsiella_pneumoniae_ompK36__p.T254S	2	0	2	0
blaSHV-98 + klebsiella_pneumoniae_ompK36__p.L59V + klebsiella_pneumoniae_ompK36__p.N49S + klebsiella_pneumoniae_ompK36__p.T184P	Klebsiella pneumoniae	cefepime	blaSHV-98 + klebsiella_pneumoniae_ompK36__p.L59V + klebsiella_pneumoniae_ompK36__p.N49S + klebsiella_pneumoniae_ompK36__p.T184P	3	0	3	0
blaSHV-99 + klebsiella_pneumoniae_ompK36__p.L59V + klebsiella_pneumoniae_ompK36__p.N49S + klebsiella_pneumoniae_ompK36__p.T184P	Klebsiella pneumoniae	cefepime	blaSHV-99 + klebsiella_pneumoniae_ompK36__p.L59V + klebsiella_pneumoniae_ompK36__p.N49S + klebsiella_pneumoniae_ompK36__p.T184P	2	0	2	0
klebsiella_pneumoniae_ompK36__p.A93S + klebsiella_pneumoniae_ompK36__p.D91K + klebsiella_pneumoniae_ompK36__p.E232R + klebsiella_pneumoniae_ompK36__p.F207W + klebsiella_pneumoniae_ompK36__p.H235D + klebsiella_pneumoniae_ompK36__p.L191Q + klebsiella_pneumoniae_ompK36__p.L229V + klebsiella_pneumoniae_ompK36__p.L59V + klebsiella_pneumoniae_ompK36__p.N49S + klebsiella_pneumoniae_ompK36__p.Q227N + kle…	Klebsiella pneumoniae	cefepime	klebsiella_pneumoniae_ompK36__p.A93S + klebsiella_pneumoniae_ompK36__p.D91K + klebsiella_pneumoniae_ompK36__p.E232R + klebsiella_pneumoniae_ompK36__p.F207W + klebsiella_pneumoniae_ompK36__p.H235D + klebsiella_pneumoniae_ompK36__p.L191Q + klebsiella_pneumoniae_ompK36__p.L229V + klebsiella_pneumoniae_ompK36__p.L59V + klebsiella_pneumoniae_ompK36__p.N49S + klebsiella_pneumoniae_ompK36__p.Q227N + kle…	2	0	2	0
klebsiella_pneumoniae_ompK36__p.D223G + klebsiella_pneumoniae_ompK36__p.E232R + klebsiella_pneumoniae_ompK36__p.F198Y + klebsiella_pneumoniae_ompK36__p.F207Y + klebsiella_pneumoniae_ompK36__p.G189T + klebsiella_pneumoniae_ompK36__p.L59V + klebsiella_pneumoniae_ompK36__p.N304E + klebsiella_pneumoniae_ompK36__p.N49S + klebsiella_pneumoniae_ompK36__p.T222L	Klebsiella pneumoniae	cefepime	klebsiella_pneumoniae_ompK36__p.D223G + klebsiella_pneumoniae_ompK36__p.E232R + klebsiella_pneumoniae_ompK36__p.F198Y + klebsiella_pneumoniae_ompK36__p.F207Y + klebsiella_pneumoniae_ompK36__p.G189T + klebsiella_pneumoniae_ompK36__p.L59V + klebsiella_pneumoniae_ompK36__p.N304E + klebsiella_pneumoniae_ompK36__p.N49S + klebsiella_pneumoniae_ompK36__p.T222L	10	0	10	0
klebsiella_pneumoniae_ompK36__p.D223G + klebsiella_pneumoniae_ompK36__p.E232R + klebsiella_pneumoniae_ompK36__p.F198Y + klebsiella_pneumoniae_ompK36__p.F207Y + klebsiella_pneumoniae_ompK36__p.G189T + klebsiella_pneumoniae_ompK36__p.L59V + klebsiella_pneumoniae_ompK36__p.N304E + klebsiella_pneumoniae_ompK36__p.N49S + klebsiella_pneumoniae_ompK36__p.T222L + klebsiella_pneumoniae_ompK36__p.T254S	Klebsiella pneumoniae	cefepime	klebsiella_pneumoniae_ompK36__p.D223G + klebsiella_pneumoniae_ompK36__p.E232R + klebsiella_pneumoniae_ompK36__p.F198Y + klebsiella_pneumoniae_ompK36__p.F207Y + klebsiella_pneumoniae_ompK36__p.G189T + klebsiella_pneumoniae_ompK36__p.L59V + klebsiella_pneumoniae_ompK36__p.N304E + klebsiella_pneumoniae_ompK36__p.N49S + klebsiella_pneumoniae_ompK36__p.T222L + klebsiella_pneumoniae_ompK36__p.T254S	1	0	1	0
klebsiella_pneumoniae_ompK36__p.D223G + klebsiella_pneumoniae_ompK36__p.E232R + klebsiella_pneumoniae_ompK36__p.F198Y + klebsiella_pneumoniae_ompK36__p.F207Y + klebsiella_pneumoniae_ompK36__p.G189T + klebsiella_pneumoniae_ompK36__p.L59V + klebsiella_pneumoniae_ompK36__p.N49S + klebsiella_pneumoniae_ompK36__p.T222L	Klebsiella pneumoniae	cefepime	klebsiella_pneumoniae_ompK36__p.D223G + klebsiella_pneumoniae_ompK36__p.E232R + klebsiella_pneumoniae_ompK36__p.F198Y + klebsiella_pneumoniae_ompK36__p.F207Y + klebsiella_pneumoniae_ompK36__p.G189T + klebsiella_pneumoniae_ompK36__p.L59V + klebsiella_pneumoniae_ompK36__p.N49S + klebsiella_pneumoniae_ompK36__p.T222L	1	0	1	0
klebsiella_pneumoniae_ompK36__p.D223G + klebsiella_pneumoniae_ompK36__p.E232R + klebsiella_pneumoniae_ompK36__p.F198Y + klebsiella_pneumoniae_ompK36__p.F207Y + klebsiella_pneumoniae_ompK36__p.G189T + klebsiella_pneumoniae_ompK36__p.L59V + klebsiella_pneumoniae_ompK36__p.N49S + klebsiella_pneumoniae_ompK36__p.T222L + klebsiella_pneumoniae_ompK36__p.T254S	Klebsiella pneumoniae	cefepime	klebsiella_pneumoniae_ompK36__p.D223G + klebsiella_pneumoniae_ompK36__p.E232R + klebsiella_pneumoniae_ompK36__p.F198Y + klebsiella_pneumoniae_ompK36__p.F207Y + klebsiella_pneumoniae_ompK36__p.G189T + klebsiella_pneumoniae_ompK36__p.L59V + klebsiella_pneumoniae_ompK36__p.N49S + klebsiella_pneumoniae_ompK36__p.T222L + klebsiella_pneumoniae_ompK36__p.T254S	1	0	1	0
klebsiella_pneumoniae_ompK36__p.D224E + klebsiella_pneumoniae_ompK36__p.E232R + klebsiella_pneumoniae_ompK36__p.F207W + klebsiella_pneumoniae_ompK36__p.L191S + klebsiella_pneumoniae_ompK36__p.L228V + klebsiella_pneumoniae_ompK36__p.L59V + klebsiella_pneumoniae_ompK36__p.N304E + klebsiella_pneumoniae_ompK36__p.N49S	Klebsiella pneumoniae	cefepime	klebsiella_pneumoniae_ompK36__p.D224E + klebsiella_pneumoniae_ompK36__p.E232R + klebsiella_pneumoniae_ompK36__p.F207W + klebsiella_pneumoniae_ompK36__p.L191S + klebsiella_pneumoniae_ompK36__p.L228V + klebsiella_pneumoniae_ompK36__p.L59V + klebsiella_pneumoniae_ompK36__p.N304E + klebsiella_pneumoniae_ompK36__p.N49S	1	0	1	0
klebsiella_pneumoniae_ompK36__p.D224E + klebsiella_pneumoniae_ompK36__p.E232R + klebsiella_pneumoniae_ompK36__p.F207W + klebsiella_pneumoniae_ompK36__p.L191S + klebsiella_pneumoniae_ompK36__p.L228V + klebsiella_pneumoniae_ompK36__p.L59V + klebsiella_pneumoniae_ompK36__p.N49S	Klebsiella pneumoniae	cefepime	klebsiella_pneumoniae_ompK36__p.D224E + klebsiella_pneumoniae_ompK36__p.E232R + klebsiella_pneumoniae_ompK36__p.F207W + klebsiella_pneumoniae_ompK36__p.L191S + klebsiella_pneumoniae_ompK36__p.L228V + klebsiella_pneumoniae_ompK36__p.L59V + klebsiella_pneumoniae_ompK36__p.N49S	3	0	3	0
klebsiella_pneumoniae_ompK36__p.D224E + klebsiella_pneumoniae_ompK36__p.E232R + klebsiella_pneumoniae_ompK36__p.F207W + klebsiella_pneumoniae_ompK36__p.L191S + klebsiella_pneumoniae_ompK36__p.L228V + klebsiella_pneumoniae_ompK36__p.L59V + klebsiella_pneumoniae_ompK36__p.N49S + klebsiella_pneumoniae_ompK36__p.T254S	Klebsiella pneumoniae	cefepime	klebsiella_pneumoniae_ompK36__p.D224E + klebsiella_pneumoniae_ompK36__p.E232R + klebsiella_pneumoniae_ompK36__p.F207W + klebsiella_pneumoniae_ompK36__p.L191S + klebsiella_pneumoniae_ompK36__p.L228V + klebsiella_pneumoniae_ompK36__p.L59V + klebsiella_pneumoniae_ompK36__p.N49S + klebsiella_pneumoniae_ompK36__p.T254S	27	0	27	0
klebsiella_pneumoniae_ompK36__p.L59V + klebsiella_pneumoniae_ompK36__p.N49S + klebsiella_pneumoniae_ompK36__p.T184P	Klebsiella pneumoniae	cefepime	klebsiella_pneumoniae_ompK36__p.L59V + klebsiella_pneumoniae_ompK36__p.N49S + klebsiella_pneumoniae_ompK36__p.T184P	7	0	7	0
blaCTX-M-15 + blaOXA-1 + blaSHV-106 + klebsiella_pneumoniae_ompK36__p.L59V + klebsiella_pneumoniae_ompK36__p.N49S + klebsiella_pneumoniae_ompK36__p.T184P	Klebsiella pneumoniae	cefepime	blaCTX-M-15 + blaOXA-1 + blaSHV-106 + klebsiella_pneumoniae_ompK36__p.L59V + klebsiella_pneumoniae_ompK36__p.N49S + klebsiella_pneumoniae_ompK36__p.T184P	0	7	7	1
blaCTX-M-15 + blaOXA-1 + blaSHV-98 + klebsiella_pneumoniae_ompK36__p.D224E + klebsiella_pneumoniae_ompK36__p.E232R + klebsiella_pneumoniae_ompK36__p.F207W + klebsiella_pneumoniae_ompK36__p.L191S + klebsiella_pneumoniae_ompK36__p.L228V + klebsiella_pneumoniae_ompK36__p.L59V + klebsiella_pneumoniae_ompK36__p.N49S	Klebsiella pneumoniae	cefepime	blaCTX-M-15 + blaOXA-1 + blaSHV-98 + klebsiella_pneumoniae_ompK36__p.D224E + klebsiella_pneumoniae_ompK36__p.E232R + klebsiella_pneumoniae_ompK36__p.F207W + klebsiella_pneumoniae_ompK36__p.L191S + klebsiella_pneumoniae_ompK36__p.L228V + klebsiella_pneumoniae_ompK36__p.L59V + klebsiella_pneumoniae_ompK36__p.N49S	0	1	1	1
blaCTX-M-15 + blaOXA-1 + blaSHV-98 + klebsiella_pneumoniae_ompK36__p.D224E + klebsiella_pneumoniae_ompK36__p.E232R + klebsiella_pneumoniae_ompK36__p.F207W + klebsiella_pneumoniae_ompK36__p.L191S + klebsiella_pneumoniae_ompK36__p.L228V + klebsiella_pneumoniae_ompK36__p.L59V + klebsiella_pneumoniae_ompK36__p.N49S + klebsiella_pneumoniae_ompK36__p.T254S	Klebsiella pneumoniae	cefepime	blaCTX-M-15 + blaOXA-1 + blaSHV-98 + klebsiella_pneumoniae_ompK36__p.D224E + klebsiella_pneumoniae_ompK36__p.E232R + klebsiella_pneumoniae_ompK36__p.F207W + klebsiella_pneumoniae_ompK36__p.L191S + klebsiella_pneumoniae_ompK36__p.L228V + klebsiella_pneumoniae_ompK36__p.L59V + klebsiella_pneumoniae_ompK36__p.N49S + klebsiella_pneumoniae_ompK36__p.T254S	0	1	1	1
blaCTX-M-15 + blaOXA-1 + blaSHV-99 + klebsiella_pneumoniae_ompK36__p.L59V + klebsiella_pneumoniae_ompK36__p.N49S + klebsiella_pneumoniae_ompK36__p.T184P	Klebsiella pneumoniae	cefepime	blaCTX-M-15 + blaOXA-1 + blaSHV-99 + klebsiella_pneumoniae_ompK36__p.L59V + klebsiella_pneumoniae_ompK36__p.N49S + klebsiella_pneumoniae_ompK36__p.T184P	0	1	1	1
blaCTX-M-15 + blaOXA-1 + klebsiella_pneumoniae_ompK36__p.A93S + klebsiella_pneumoniae_ompK36__p.D91K + klebsiella_pneumoniae_ompK36__p.E232R + klebsiella_pneumoniae_ompK36__p.F207W + klebsiella_pneumoniae_ompK36__p.H235D + klebsiella_pneumoniae_ompK36__p.L191Q + klebsiella_pneumoniae_ompK36__p.L229V + klebsiella_pneumoniae_ompK36__p.L59V + klebsiella_pneumoniae_ompK36__p.N49S + klebsiella_pneumon…	Klebsiella pneumoniae	cefepime	blaCTX-M-15 + blaOXA-1 + klebsiella_pneumoniae_ompK36__p.A93S + klebsiella_pneumoniae_ompK36__p.D91K + klebsiella_pneumoniae_ompK36__p.E232R + klebsiella_pneumoniae_ompK36__p.F207W + klebsiella_pneumoniae_ompK36__p.H235D + klebsiella_pneumoniae_ompK36__p.L191Q + klebsiella_pneumoniae_ompK36__p.L229V + klebsiella_pneumoniae_ompK36__p.L59V + klebsiella_pneumoniae_ompK36__p.N49S + klebsiella_pneumon…	0	3	3	1
blaCTX-M-15 + blaOXA-1 + klebsiella_pneumoniae_ompK36__p.D224E + klebsiella_pneumoniae_ompK36__p.E232R + klebsiella_pneumoniae_ompK36__p.F207W + klebsiella_pneumoniae_ompK36__p.L191S + klebsiella_pneumoniae_ompK36__p.L228V + klebsiella_pneumoniae_ompK36__p.L59V + klebsiella_pneumoniae_ompK36__p.N49S	Klebsiella pneumoniae	cefepime	blaCTX-M-15 + blaOXA-1 + klebsiella_pneumoniae_ompK36__p.D224E + klebsiella_pneumoniae_ompK36__p.E232R + klebsiella_pneumoniae_ompK36__p.F207W + klebsiella_pneumoniae_ompK36__p.L191S + klebsiella_pneumoniae_ompK36__p.L228V + klebsiella_pneumoniae_ompK36__p.L59V + klebsiella_pneumoniae_ompK36__p.N49S	0	2	2	1
blaCTX-M-15 + blaOXA-1 + klebsiella_pneumoniae_ompK36__p.D224E + klebsiella_pneumoniae_ompK36__p.E232R + klebsiella_pneumoniae_ompK36__p.F207W + klebsiella_pneumoniae_ompK36__p.L191S + klebsiella_pneumoniae_ompK36__p.L228V + klebsiella_pneumoniae_ompK36__p.L59V + klebsiella_pneumoniae_ompK36__p.N49S + klebsiella_pneumoniae_ompK36__p.T254S	Klebsiella pneumoniae	cefepime	blaCTX-M-15 + blaOXA-1 + klebsiella_pneumoniae_ompK36__p.D224E + klebsiella_pneumoniae_ompK36__p.E232R + klebsiella_pneumoniae_ompK36__p.F207W + klebsiella_pneumoniae_ompK36__p.L191S + klebsiella_pneumoniae_ompK36__p.L228V + klebsiella_pneumoniae_ompK36__p.L59V + klebsiella_pneumoniae_ompK36__p.N49S + klebsiella_pneumoniae_ompK36__p.T254S	0	5	5	1
blaCTX-M-15 + blaSHV-106 + klebsiella_pneumoniae_ompK36__p.L59V + klebsiella_pneumoniae_ompK36__p.N49S + klebsiella_pneumoniae_ompK36__p.T184P	Klebsiella pneumoniae	cefepime	blaCTX-M-15 + blaSHV-106 + klebsiella_pneumoniae_ompK36__p.L59V + klebsiella_pneumoniae_ompK36__p.N49S + klebsiella_pneumoniae_ompK36__p.T184P	0	1	1	1
blaCTX-M-15 + blaSHV-98 + klebsiella_pneumoniae_ompK36__p.D223G + klebsiella_pneumoniae_ompK36__p.E232R + klebsiella_pneumoniae_ompK36__p.F198Y + klebsiella_pneumoniae_ompK36__p.F207Y + klebsiella_pneumoniae_ompK36__p.G189T + klebsiella_pneumoniae_ompK36__p.L59V + klebsiella_pneumoniae_ompK36__p.N304E + klebsiella_pneumoniae_ompK36__p.N49S + klebsiella_pneumoniae_ompK36__p.T222L	Klebsiella pneumoniae	cefepime	blaCTX-M-15 + blaSHV-98 + klebsiella_pneumoniae_ompK36__p.D223G + klebsiella_pneumoniae_ompK36__p.E232R + klebsiella_pneumoniae_ompK36__p.F198Y + klebsiella_pneumoniae_ompK36__p.F207Y + klebsiella_pneumoniae_ompK36__p.G189T + klebsiella_pneumoniae_ompK36__p.L59V + klebsiella_pneumoniae_ompK36__p.N304E + klebsiella_pneumoniae_ompK36__p.N49S + klebsiella_pneumoniae_ompK36__p.T222L	0	1	1	1
blaCTX-M-15 + klebsiella_pneumoniae_ompK36__p.D224E + klebsiella_pneumoniae_ompK36__p.E232R + klebsiella_pneumoniae_ompK36__p.F207W + klebsiella_pneumoniae_ompK36__p.L191S + klebsiella_pneumoniae_ompK36__p.L228V + klebsiella_pneumoniae_ompK36__p.L59V + klebsiella_pneumoniae_ompK36__p.N49S + klebsiella_pneumoniae_ompK36__p.T254S	Klebsiella pneumoniae	cefepime	blaCTX-M-15 + klebsiella_pneumoniae_ompK36__p.D224E + klebsiella_pneumoniae_ompK36__p.E232R + klebsiella_pneumoniae_ompK36__p.F207W + klebsiella_pneumoniae_ompK36__p.L191S + klebsiella_pneumoniae_ompK36__p.L228V + klebsiella_pneumoniae_ompK36__p.L59V + klebsiella_pneumoniae_ompK36__p.N49S + klebsiella_pneumoniae_ompK36__p.T254S	0	1	1	1
blaKPC-3 + klebsiella_pneumoniae_ompK36__p.D223G + klebsiella_pneumoniae_ompK36__p.E232R + klebsiella_pneumoniae_ompK36__p.F198Y + klebsiella_pneumoniae_ompK36__p.F207Y + klebsiella_pneumoniae_ompK36__p.G189T + klebsiella_pneumoniae_ompK36__p.L59V + klebsiella_pneumoniae_ompK36__p.N304E + klebsiella_pneumoniae_ompK36__p.N49S + klebsiella_pneumoniae_ompK36__p.T222L	Klebsiella pneumoniae	cefepime	blaKPC-3 + klebsiella_pneumoniae_ompK36__p.D223G + klebsiella_pneumoniae_ompK36__p.E232R + klebsiella_pneumoniae_ompK36__p.F198Y + klebsiella_pneumoniae_ompK36__p.F207Y + klebsiella_pneumoniae_ompK36__p.G189T + klebsiella_pneumoniae_ompK36__p.L59V + klebsiella_pneumoniae_ompK36__p.N304E + klebsiella_pneumoniae_ompK36__p.N49S + klebsiella_pneumoniae_ompK36__p.T222L	0	1	1	1
klebsiella_pneumoniae_ompK36__p.D223G + klebsiella_pneumoniae_ompK36__p.E232R + klebsiella_pneumoniae_ompK36__p.F198Y + klebsiella_pneumoniae_ompK36__p.F207Y + klebsiella_pneumoniae_ompK36__p.G189T + klebsiella_pneumoniae_ompK36__p.L59V + klebsiella_pneumoniae_ompK36__p.N304E + klebsiella_pneumoniae_ompK36__p.N49S + klebsiella_pneumoniae_ompK36__p.T222L	Klebsiella pneumoniae	cefoxitin	klebsiella_pneumoniae_ompK36__p.D223G + klebsiella_pneumoniae_ompK36__p.E232R + klebsiella_pneumoniae_ompK36__p.F198Y + klebsiella_pneumoniae_ompK36__p.F207Y + klebsiella_pneumoniae_ompK36__p.G189T + klebsiella_pneumoniae_ompK36__p.L59V + klebsiella_pneumoniae_ompK36__p.N304E + klebsiella_pneumoniae_ompK36__p.N49S + klebsiella_pneumoniae_ompK36__p.T222L	5	0	5	0
klebsiella_pneumoniae_ompK36__p.D224E + klebsiella_pneumoniae_ompK36__p.E232R + klebsiella_pneumoniae_ompK36__p.F207W + klebsiella_pneumoniae_ompK36__p.L191S + klebsiella_pneumoniae_ompK36__p.L228V + klebsiella_pneumoniae_ompK36__p.L59V + klebsiella_pneumoniae_ompK36__p.N49S	Klebsiella pneumoniae	cefoxitin	klebsiella_pneumoniae_ompK36__p.D224E + klebsiella_pneumoniae_ompK36__p.E232R + klebsiella_pneumoniae_ompK36__p.F207W + klebsiella_pneumoniae_ompK36__p.L191S + klebsiella_pneumoniae_ompK36__p.L228V + klebsiella_pneumoniae_ompK36__p.L59V + klebsiella_pneumoniae_ompK36__p.N49S	2	0	2	0
klebsiella_pneumoniae_ompK36__p.D224E + klebsiella_pneumoniae_ompK36__p.E232R + klebsiella_pneumoniae_ompK36__p.F207W + klebsiella_pneumoniae_ompK36__p.L191S + klebsiella_pneumoniae_ompK36__p.L228V + klebsiella_pneumoniae_ompK36__p.L59V + klebsiella_pneumoniae_ompK36__p.N49S + klebsiella_pneumoniae_ompK36__p.T254S	Klebsiella pneumoniae	cefoxitin	klebsiella_pneumoniae_ompK36__p.D224E + klebsiella_pneumoniae_ompK36__p.E232R + klebsiella_pneumoniae_ompK36__p.F207W + klebsiella_pneumoniae_ompK36__p.L191S + klebsiella_pneumoniae_ompK36__p.L228V + klebsiella_pneumoniae_ompK36__p.L59V + klebsiella_pneumoniae_ompK36__p.N49S + klebsiella_pneumoniae_ompK36__p.T254S	7	0	7	0
klebsiella_pneumoniae_ompK36__p.L59V + klebsiella_pneumoniae_ompK36__p.N49S + klebsiella_pneumoniae_ompK36__p.T184P	Klebsiella pneumoniae	cefoxitin	klebsiella_pneumoniae_ompK36__p.L59V + klebsiella_pneumoniae_ompK36__p.N49S + klebsiella_pneumoniae_ompK36__p.T184P	4	1	5	0.2
klebsiella_pneumoniae_ompK36__p.A93S + klebsiella_pneumoniae_ompK36__p.D91K + klebsiella_pneumoniae_ompK36__p.E232R + klebsiella_pneumoniae_ompK36__p.F207W + klebsiella_pneumoniae_ompK36__p.H235D + klebsiella_pneumoniae_ompK36__p.L191Q + klebsiella_pneumoniae_ompK36__p.L229V + klebsiella_pneumoniae_ompK36__p.L59V + klebsiella_pneumoniae_ompK36__p.N49S + klebsiella_pneumoniae_ompK36__p.Q227N + kle…	Klebsiella pneumoniae	cefoxitin	klebsiella_pneumoniae_ompK36__p.A93S + klebsiella_pneumoniae_ompK36__p.D91K + klebsiella_pneumoniae_ompK36__p.E232R + klebsiella_pneumoniae_ompK36__p.F207W + klebsiella_pneumoniae_ompK36__p.H235D + klebsiella_pneumoniae_ompK36__p.L191Q + klebsiella_pneumoniae_ompK36__p.L229V + klebsiella_pneumoniae_ompK36__p.L59V + klebsiella_pneumoniae_ompK36__p.N49S + klebsiella_pneumoniae_ompK36__p.Q227N + kle…	2	1	3	0.333333
blaCTX-M-77	Klebsiella pneumoniae	ceftriaxone	blaCTX-M-77	1	0	1	0
blaSHV-106 + klebsiella_pneumoniae_ompK36__p.D223G + klebsiella_pneumoniae_ompK36__p.E232R + klebsiella_pneumoniae_ompK36__p.F198Y + klebsiella_pneumoniae_ompK36__p.F207Y + klebsiella_pneumoniae_ompK36__p.G189T + klebsiella_pneumoniae_ompK36__p.L59V + klebsiella_pneumoniae_ompK36__p.N304E + klebsiella_pneumoniae_ompK36__p.N49S + klebsiella_pneumoniae_ompK36__p.T222L	Klebsiella pneumoniae	ceftriaxone	blaSHV-106 + klebsiella_pneumoniae_ompK36__p.D223G + klebsiella_pneumoniae_ompK36__p.E232R + klebsiella_pneumoniae_ompK36__p.F198Y + klebsiella_pneumoniae_ompK36__p.F207Y + klebsiella_pneumoniae_ompK36__p.G189T + klebsiella_pneumoniae_ompK36__p.L59V + klebsiella_pneumoniae_ompK36__p.N304E + klebsiella_pneumoniae_ompK36__p.N49S + klebsiella_pneumoniae_ompK36__p.T222L	1	0	1	0
blaSHV-106 + klebsiella_pneumoniae_ompK36__p.D224E + klebsiella_pneumoniae_ompK36__p.E232R + klebsiella_pneumoniae_ompK36__p.F207W + klebsiella_pneumoniae_ompK36__p.L191S + klebsiella_pneumoniae_ompK36__p.L228V + klebsiella_pneumoniae_ompK36__p.L59V + klebsiella_pneumoniae_ompK36__p.N49S + klebsiella_pneumoniae_ompK36__p.T254S	Klebsiella pneumoniae	ceftriaxone	blaSHV-106 + klebsiella_pneumoniae_ompK36__p.D224E + klebsiella_pneumoniae_ompK36__p.E232R + klebsiella_pneumoniae_ompK36__p.F207W + klebsiella_pneumoniae_ompK36__p.L191S + klebsiella_pneumoniae_ompK36__p.L228V + klebsiella_pneumoniae_ompK36__p.L59V + klebsiella_pneumoniae_ompK36__p.N49S + klebsiella_pneumoniae_ompK36__p.T254S	3	0	3	0
blaSHV-13 + blaSHV-70 + klebsiella_pneumoniae_ompK36__p.D223G + klebsiella_pneumoniae_ompK36__p.E232R + klebsiella_pneumoniae_ompK36__p.F198Y + klebsiella_pneumoniae_ompK36__p.F207Y + klebsiella_pneumoniae_ompK36__p.G189T + klebsiella_pneumoniae_ompK36__p.L59V + klebsiella_pneumoniae_ompK36__p.N304E + klebsiella_pneumoniae_ompK36__p.N49S + klebsiella_pneumoniae_ompK36__p.T222L	Klebsiella pneumoniae	ceftriaxone	blaSHV-13 + blaSHV-70 + klebsiella_pneumoniae_ompK36__p.D223G + klebsiella_pneumoniae_ompK36__p.E232R + klebsiella_pneumoniae_ompK36__p.F198Y + klebsiella_pneumoniae_ompK36__p.F207Y + klebsiella_pneumoniae_ompK36__p.G189T + klebsiella_pneumoniae_ompK36__p.L59V + klebsiella_pneumoniae_ompK36__p.N304E + klebsiella_pneumoniae_ompK36__p.N49S + klebsiella_pneumoniae_ompK36__p.T222L	2	0	2	0
blaSHV-13 + blaSHV-70 + klebsiella_pneumoniae_ompK36__p.L59V + klebsiella_pneumoniae_ompK36__p.N49S + klebsiella_pneumoniae_ompK36__p.T184P	Klebsiella pneumoniae	ceftriaxone	blaSHV-13 + blaSHV-70 + klebsiella_pneumoniae_ompK36__p.L59V + klebsiella_pneumoniae_ompK36__p.N49S + klebsiella_pneumoniae_ompK36__p.T184P	1	0	1	0
blaSHV-27 + klebsiella_pneumoniae_ompK36__p.D223G + klebsiella_pneumoniae_ompK36__p.E232R + klebsiella_pneumoniae_ompK36__p.F198Y + klebsiella_pneumoniae_ompK36__p.F207Y + klebsiella_pneumoniae_ompK36__p.G189T + klebsiella_pneumoniae_ompK36__p.L59V + klebsiella_pneumoniae_ompK36__p.N304E + klebsiella_pneumoniae_ompK36__p.N49S + klebsiella_pneumoniae_ompK36__p.T222L	Klebsiella pneumoniae	ceftriaxone	blaSHV-27 + klebsiella_pneumoniae_ompK36__p.D223G + klebsiella_pneumoniae_ompK36__p.E232R + klebsiella_pneumoniae_ompK36__p.F198Y + klebsiella_pneumoniae_ompK36__p.F207Y + klebsiella_pneumoniae_ompK36__p.G189T + klebsiella_pneumoniae_ompK36__p.L59V + klebsiella_pneumoniae_ompK36__p.N304E + klebsiella_pneumoniae_ompK36__p.N49S + klebsiella_pneumoniae_ompK36__p.T222L	3	0	3	0
blaSHV-30 + klebsiella_pneumoniae_ompK36__p.D224E + klebsiella_pneumoniae_ompK36__p.E232R + klebsiella_pneumoniae_ompK36__p.F207W + klebsiella_pneumoniae_ompK36__p.L191S + klebsiella_pneumoniae_ompK36__p.L228V + klebsiella_pneumoniae_ompK36__p.L59V + klebsiella_pneumoniae_ompK36__p.N49S + klebsiella_pneumoniae_ompK36__p.T254S	Klebsiella pneumoniae	ceftriaxone	blaSHV-30 + klebsiella_pneumoniae_ompK36__p.D224E + klebsiella_pneumoniae_ompK36__p.E232R + klebsiella_pneumoniae_ompK36__p.F207W + klebsiella_pneumoniae_ompK36__p.L191S + klebsiella_pneumoniae_ompK36__p.L228V + klebsiella_pneumoniae_ompK36__p.L59V + klebsiella_pneumoniae_ompK36__p.N49S + klebsiella_pneumoniae_ompK36__p.T254S	1	0	1	0
blaSHV-31 + blaSHV-98 + klebsiella_pneumoniae_ompK36__p.A93S + klebsiella_pneumoniae_ompK36__p.D91K + klebsiella_pneumoniae_ompK36__p.E232R + klebsiella_pneumoniae_ompK36__p.F207W + klebsiella_pneumoniae_ompK36__p.H235D + klebsiella_pneumoniae_ompK36__p.L191Q + klebsiella_pneumoniae_ompK36__p.L229V + klebsiella_pneumoniae_ompK36__p.L59V + klebsiella_pneumoniae_ompK36__p.N49S + klebsiella_pneumoni…	Klebsiella pneumoniae	ceftriaxone	blaSHV-31 + blaSHV-98 + klebsiella_pneumoniae_ompK36__p.A93S + klebsiella_pneumoniae_ompK36__p.D91K + klebsiella_pneumoniae_ompK36__p.E232R + klebsiella_pneumoniae_ompK36__p.F207W + klebsiella_pneumoniae_ompK36__p.H235D + klebsiella_pneumoniae_ompK36__p.L191Q + klebsiella_pneumoniae_ompK36__p.L229V + klebsiella_pneumoniae_ompK36__p.L59V + klebsiella_pneumoniae_ompK36__p.N49S + klebsiella_pneumoni…	1	0	1	0
blaSHV-38 + klebsiella_pneumoniae_ompK36__p.D224E + klebsiella_pneumoniae_ompK36__p.E232R + klebsiella_pneumoniae_ompK36__p.F207W + klebsiella_pneumoniae_ompK36__p.L191S + klebsiella_pneumoniae_ompK36__p.L228V + klebsiella_pneumoniae_ompK36__p.L59V + klebsiella_pneumoniae_ompK36__p.N304E + klebsiella_pneumoniae_ompK36__p.N49S	Klebsiella pneumoniae	ceftriaxone	blaSHV-38 + klebsiella_pneumoniae_ompK36__p.D224E + klebsiella_pneumoniae_ompK36__p.E232R + klebsiella_pneumoniae_ompK36__p.F207W + klebsiella_pneumoniae_ompK36__p.L191S + klebsiella_pneumoniae_ompK36__p.L228V + klebsiella_pneumoniae_ompK36__p.L59V + klebsiella_pneumoniae_ompK36__p.N304E + klebsiella_pneumoniae_ompK36__p.N49S	1	0	1	0
blaSHV-40 + klebsiella_pneumoniae_ompK36__p.D223G + klebsiella_pneumoniae_ompK36__p.E232R + klebsiella_pneumoniae_ompK36__p.F198Y + klebsiella_pneumoniae_ompK36__p.F207Y + klebsiella_pneumoniae_ompK36__p.G189T + klebsiella_pneumoniae_ompK36__p.L59V + klebsiella_pneumoniae_ompK36__p.N304E + klebsiella_pneumoniae_ompK36__p.N49S + klebsiella_pneumoniae_ompK36__p.T222L	Klebsiella pneumoniae	ceftriaxone	blaSHV-40 + klebsiella_pneumoniae_ompK36__p.D223G + klebsiella_pneumoniae_ompK36__p.E232R + klebsiella_pneumoniae_ompK36__p.F198Y + klebsiella_pneumoniae_ompK36__p.F207Y + klebsiella_pneumoniae_ompK36__p.G189T + klebsiella_pneumoniae_ompK36__p.L59V + klebsiella_pneumoniae_ompK36__p.N304E + klebsiella_pneumoniae_ompK36__p.N49S + klebsiella_pneumoniae_ompK36__p.T222L	2	0	2	0
blaSHV-40 + klebsiella_pneumoniae_ompK36__p.D224E + klebsiella_pneumoniae_ompK36__p.E232R + klebsiella_pneumoniae_ompK36__p.F207W + klebsiella_pneumoniae_ompK36__p.L191S + klebsiella_pneumoniae_ompK36__p.L228V + klebsiella_pneumoniae_ompK36__p.L59V + klebsiella_pneumoniae_ompK36__p.N304E + klebsiella_pneumoniae_ompK36__p.N49S	Klebsiella pneumoniae	ceftriaxone	blaSHV-40 + klebsiella_pneumoniae_ompK36__p.D224E + klebsiella_pneumoniae_ompK36__p.E232R + klebsiella_pneumoniae_ompK36__p.F207W + klebsiella_pneumoniae_ompK36__p.L191S + klebsiella_pneumoniae_ompK36__p.L228V + klebsiella_pneumoniae_ompK36__p.L59V + klebsiella_pneumoniae_ompK36__p.N304E + klebsiella_pneumoniae_ompK36__p.N49S	1	0	1	0
blaSHV-40 + klebsiella_pneumoniae_ompK36__p.D224E + klebsiella_pneumoniae_ompK36__p.E232R + klebsiella_pneumoniae_ompK36__p.F207W + klebsiella_pneumoniae_ompK36__p.L191S + klebsiella_pneumoniae_ompK36__p.L228V + klebsiella_pneumoniae_ompK36__p.L59V + klebsiella_pneumoniae_ompK36__p.N49S	Klebsiella pneumoniae	ceftriaxone	blaSHV-40 + klebsiella_pneumoniae_ompK36__p.D224E + klebsiella_pneumoniae_ompK36__p.E232R + klebsiella_pneumoniae_ompK36__p.F207W + klebsiella_pneumoniae_ompK36__p.L191S + klebsiella_pneumoniae_ompK36__p.L228V + klebsiella_pneumoniae_ompK36__p.L59V + klebsiella_pneumoniae_ompK36__p.N49S	1	0	1	0
blaSHV-40 + klebsiella_pneumoniae_ompK36__p.D224E + klebsiella_pneumoniae_ompK36__p.E232R + klebsiella_pneumoniae_ompK36__p.F207W + klebsiella_pneumoniae_ompK36__p.L191S + klebsiella_pneumoniae_ompK36__p.L228V + klebsiella_pneumoniae_ompK36__p.L59V + klebsiella_pneumoniae_ompK36__p.N49S + klebsiella_pneumoniae_ompK36__p.T254S	Klebsiella pneumoniae	ceftriaxone	blaSHV-40 + klebsiella_pneumoniae_ompK36__p.D224E + klebsiella_pneumoniae_ompK36__p.E232R + klebsiella_pneumoniae_ompK36__p.F207W + klebsiella_pneumoniae_ompK36__p.L191S + klebsiella_pneumoniae_ompK36__p.L228V + klebsiella_pneumoniae_ompK36__p.L59V + klebsiella_pneumoniae_ompK36__p.N49S + klebsiella_pneumoniae_ompK36__p.T254S	2	0	2	0
blaSHV-40 + klebsiella_pneumoniae_ompK36__p.L59V + klebsiella_pneumoniae_ompK36__p.N49S + klebsiella_pneumoniae_ompK36__p.T184P	Klebsiella pneumoniae	ceftriaxone	blaSHV-40 + klebsiella_pneumoniae_ompK36__p.L59V + klebsiella_pneumoniae_ompK36__p.N49S + klebsiella_pneumoniae_ompK36__p.T184P	3	0	3	0
blaSHV-41 + klebsiella_pneumoniae_ompK36__p.L59V + klebsiella_pneumoniae_ompK36__p.N49S + klebsiella_pneumoniae_ompK36__p.T184P	Klebsiella pneumoniae	ceftriaxone	blaSHV-41 + klebsiella_pneumoniae_ompK36__p.L59V + klebsiella_pneumoniae_ompK36__p.N49S + klebsiella_pneumoniae_ompK36__p.T184P	3	0	3	0
blaSHV-98 + klebsiella_pneumoniae_ompK36__p.D223G + klebsiella_pneumoniae_ompK36__p.E232R + klebsiella_pneumoniae_ompK36__p.F198Y + klebsiella_pneumoniae_ompK36__p.F207Y + klebsiella_pneumoniae_ompK36__p.G189T + klebsiella_pneumoniae_ompK36__p.L59V + klebsiella_pneumoniae_ompK36__p.N304E + klebsiella_pneumoniae_ompK36__p.N49S + klebsiella_pneumoniae_ompK36__p.T222L	Klebsiella pneumoniae	ceftriaxone	blaSHV-98 + klebsiella_pneumoniae_ompK36__p.D223G + klebsiella_pneumoniae_ompK36__p.E232R + klebsiella_pneumoniae_ompK36__p.F198Y + klebsiella_pneumoniae_ompK36__p.F207Y + klebsiella_pneumoniae_ompK36__p.G189T + klebsiella_pneumoniae_ompK36__p.L59V + klebsiella_pneumoniae_ompK36__p.N304E + klebsiella_pneumoniae_ompK36__p.N49S + klebsiella_pneumoniae_ompK36__p.T222L	2	0	2	0
blaSHV-98 + klebsiella_pneumoniae_ompK36__p.D223G + klebsiella_pneumoniae_ompK36__p.E232R + klebsiella_pneumoniae_ompK36__p.F198Y + klebsiella_pneumoniae_ompK36__p.F207Y + klebsiella_pneumoniae_ompK36__p.G189T + klebsiella_pneumoniae_ompK36__p.L59V + klebsiella_pneumoniae_ompK36__p.N49S + klebsiella_pneumoniae_ompK36__p.T222L	Klebsiella pneumoniae	ceftriaxone	blaSHV-98 + klebsiella_pneumoniae_ompK36__p.D223G + klebsiella_pneumoniae_ompK36__p.E232R + klebsiella_pneumoniae_ompK36__p.F198Y + klebsiella_pneumoniae_ompK36__p.F207Y + klebsiella_pneumoniae_ompK36__p.G189T + klebsiella_pneumoniae_ompK36__p.L59V + klebsiella_pneumoniae_ompK36__p.N49S + klebsiella_pneumoniae_ompK36__p.T222L	2	0	2	0
blaSHV-98 + klebsiella_pneumoniae_ompK36__p.D224E + klebsiella_pneumoniae_ompK36__p.E232R + klebsiella_pneumoniae_ompK36__p.F207W + klebsiella_pneumoniae_ompK36__p.L191S + klebsiella_pneumoniae_ompK36__p.L228V + klebsiella_pneumoniae_ompK36__p.L59V + klebsiella_pneumoniae_ompK36__p.N49S	Klebsiella pneumoniae	ceftriaxone	blaSHV-98 + klebsiella_pneumoniae_ompK36__p.D224E + klebsiella_pneumoniae_ompK36__p.E232R + klebsiella_pneumoniae_ompK36__p.F207W + klebsiella_pneumoniae_ompK36__p.L191S + klebsiella_pneumoniae_ompK36__p.L228V + klebsiella_pneumoniae_ompK36__p.L59V + klebsiella_pneumoniae_ompK36__p.N49S	1	0	1	0
blaSHV-98 + klebsiella_pneumoniae_ompK36__p.D224E + klebsiella_pneumoniae_ompK36__p.E232R + klebsiella_pneumoniae_ompK36__p.F207W + klebsiella_pneumoniae_ompK36__p.L191S + klebsiella_pneumoniae_ompK36__p.L228V + klebsiella_pneumoniae_ompK36__p.L59V + klebsiella_pneumoniae_ompK36__p.N49S + klebsiella_pneumoniae_ompK36__p.T254S	Klebsiella pneumoniae	ceftriaxone	blaSHV-98 + klebsiella_pneumoniae_ompK36__p.D224E + klebsiella_pneumoniae_ompK36__p.E232R + klebsiella_pneumoniae_ompK36__p.F207W + klebsiella_pneumoniae_ompK36__p.L191S + klebsiella_pneumoniae_ompK36__p.L228V + klebsiella_pneumoniae_ompK36__p.L59V + klebsiella_pneumoniae_ompK36__p.N49S + klebsiella_pneumoniae_ompK36__p.T254S	2	0	2	0
blaSHV-98 + klebsiella_pneumoniae_ompK36__p.L59V + klebsiella_pneumoniae_ompK36__p.N49S + klebsiella_pneumoniae_ompK36__p.T184P	Klebsiella pneumoniae	ceftriaxone	blaSHV-98 + klebsiella_pneumoniae_ompK36__p.L59V + klebsiella_pneumoniae_ompK36__p.N49S + klebsiella_pneumoniae_ompK36__p.T184P	3	0	3	0
blaSHV-99 + klebsiella_pneumoniae_ompK36__p.L59V + klebsiella_pneumoniae_ompK36__p.N49S + klebsiella_pneumoniae_ompK36__p.T184P	Klebsiella pneumoniae	ceftriaxone	blaSHV-99 + klebsiella_pneumoniae_ompK36__p.L59V + klebsiella_pneumoniae_ompK36__p.N49S + klebsiella_pneumoniae_ompK36__p.T184P	2	0	2	0
klebsiella_pneumoniae_ompK36__p.A93S + klebsiella_pneumoniae_ompK36__p.D91K + klebsiella_pneumoniae_ompK36__p.E232R + klebsiella_pneumoniae_ompK36__p.F207W + klebsiella_pneumoniae_ompK36__p.H235D + klebsiella_pneumoniae_ompK36__p.L191Q + klebsiella_pneumoniae_ompK36__p.L229V + klebsiella_pneumoniae_ompK36__p.L59V + klebsiella_pneumoniae_ompK36__p.N49S + klebsiella_pneumoniae_ompK36__p.Q227N + kle…	Klebsiella pneumoniae	ceftriaxone	klebsiella_pneumoniae_ompK36__p.A93S + klebsiella_pneumoniae_ompK36__p.D91K + klebsiella_pneumoniae_ompK36__p.E232R + klebsiella_pneumoniae_ompK36__p.F207W + klebsiella_pneumoniae_ompK36__p.H235D + klebsiella_pneumoniae_ompK36__p.L191Q + klebsiella_pneumoniae_ompK36__p.L229V + klebsiella_pneumoniae_ompK36__p.L59V + klebsiella_pneumoniae_ompK36__p.N49S + klebsiella_pneumoniae_ompK36__p.Q227N + kle…	2	0	2	0
klebsiella_pneumoniae_ompK36__p.D223G + klebsiella_pneumoniae_ompK36__p.E232R + klebsiella_pneumoniae_ompK36__p.F198Y + klebsiella_pneumoniae_ompK36__p.F207Y + klebsiella_pneumoniae_ompK36__p.G189T + klebsiella_pneumoniae_ompK36__p.L59V + klebsiella_pneumoniae_ompK36__p.N304E + klebsiella_pneumoniae_ompK36__p.N49S + klebsiella_pneumoniae_ompK36__p.T222L + klebsiella_pneumoniae_ompK36__p.T254S	Klebsiella pneumoniae	ceftriaxone	klebsiella_pneumoniae_ompK36__p.D223G + klebsiella_pneumoniae_ompK36__p.E232R + klebsiella_pneumoniae_ompK36__p.F198Y + klebsiella_pneumoniae_ompK36__p.F207Y + klebsiella_pneumoniae_ompK36__p.G189T + klebsiella_pneumoniae_ompK36__p.L59V + klebsiella_pneumoniae_ompK36__p.N304E + klebsiella_pneumoniae_ompK36__p.N49S + klebsiella_pneumoniae_ompK36__p.T222L + klebsiella_pneumoniae_ompK36__p.T254S	1	0	1	0
klebsiella_pneumoniae_ompK36__p.D223G + klebsiella_pneumoniae_ompK36__p.E232R + klebsiella_pneumoniae_ompK36__p.F198Y + klebsiella_pneumoniae_ompK36__p.F207Y + klebsiella_pneumoniae_ompK36__p.G189T + klebsiella_pneumoniae_ompK36__p.L59V + klebsiella_pneumoniae_ompK36__p.N49S + klebsiella_pneumoniae_ompK36__p.T222L	Klebsiella pneumoniae	ceftriaxone	klebsiella_pneumoniae_ompK36__p.D223G + klebsiella_pneumoniae_ompK36__p.E232R + klebsiella_pneumoniae_ompK36__p.F198Y + klebsiella_pneumoniae_ompK36__p.F207Y + klebsiella_pneumoniae_ompK36__p.G189T + klebsiella_pneumoniae_ompK36__p.L59V + klebsiella_pneumoniae_ompK36__p.N49S + klebsiella_pneumoniae_ompK36__p.T222L	1	0	1	0
klebsiella_pneumoniae_ompK36__p.D223G + klebsiella_pneumoniae_ompK36__p.E232R + klebsiella_pneumoniae_ompK36__p.F198Y + klebsiella_pneumoniae_ompK36__p.F207Y + klebsiella_pneumoniae_ompK36__p.G189T + klebsiella_pneumoniae_ompK36__p.L59V + klebsiella_pneumoniae_ompK36__p.N49S + klebsiella_pneumoniae_ompK36__p.T222L + klebsiella_pneumoniae_ompK36__p.T254S	Klebsiella pneumoniae	ceftriaxone	klebsiella_pneumoniae_ompK36__p.D223G + klebsiella_pneumoniae_ompK36__p.E232R + klebsiella_pneumoniae_ompK36__p.F198Y + klebsiella_pneumoniae_ompK36__p.F207Y + klebsiella_pneumoniae_ompK36__p.G189T + klebsiella_pneumoniae_ompK36__p.L59V + klebsiella_pneumoniae_ompK36__p.N49S + klebsiella_pneumoniae_ompK36__p.T222L + klebsiella_pneumoniae_ompK36__p.T254S	1	0	1	0
klebsiella_pneumoniae_ompK36__p.D224E + klebsiella_pneumoniae_ompK36__p.E232R + klebsiella_pneumoniae_ompK36__p.F207W + klebsiella_pneumoniae_ompK36__p.L191S + klebsiella_pneumoniae_ompK36__p.L228V + klebsiella_pneumoniae_ompK36__p.L59V + klebsiella_pneumoniae_ompK36__p.N304E + klebsiella_pneumoniae_ompK36__p.N49S	Klebsiella pneumoniae	ceftriaxone	klebsiella_pneumoniae_ompK36__p.D224E + klebsiella_pneumoniae_ompK36__p.E232R + klebsiella_pneumoniae_ompK36__p.F207W + klebsiella_pneumoniae_ompK36__p.L191S + klebsiella_pneumoniae_ompK36__p.L228V + klebsiella_pneumoniae_ompK36__p.L59V + klebsiella_pneumoniae_ompK36__p.N304E + klebsiella_pneumoniae_ompK36__p.N49S	1	0	1	0
klebsiella_pneumoniae_ompK36__p.D224E + klebsiella_pneumoniae_ompK36__p.E232R + klebsiella_pneumoniae_ompK36__p.F207W + klebsiella_pneumoniae_ompK36__p.L191S + klebsiella_pneumoniae_ompK36__p.L228V + klebsiella_pneumoniae_ompK36__p.L59V + klebsiella_pneumoniae_ompK36__p.N49S	Klebsiella pneumoniae	ceftriaxone	klebsiella_pneumoniae_ompK36__p.D224E + klebsiella_pneumoniae_ompK36__p.E232R + klebsiella_pneumoniae_ompK36__p.F207W + klebsiella_pneumoniae_ompK36__p.L191S + klebsiella_pneumoniae_ompK36__p.L228V + klebsiella_pneumoniae_ompK36__p.L59V + klebsiella_pneumoniae_ompK36__p.N49S	3	0	3	0
klebsiella_pneumoniae_ompK36__p.D224E + klebsiella_pneumoniae_ompK36__p.E232R + klebsiella_pneumoniae_ompK36__p.F207W + klebsiella_pneumoniae_ompK36__p.L191S + klebsiella_pneumoniae_ompK36__p.L228V + klebsiella_pneumoniae_ompK36__p.L59V + klebsiella_pneumoniae_ompK36__p.N49S + klebsiella_pneumoniae_ompK36__p.T254S	Klebsiella pneumoniae	ceftriaxone	klebsiella_pneumoniae_ompK36__p.D224E + klebsiella_pneumoniae_ompK36__p.E232R + klebsiella_pneumoniae_ompK36__p.F207W + klebsiella_pneumoniae_ompK36__p.L191S + klebsiella_pneumoniae_ompK36__p.L228V + klebsiella_pneumoniae_ompK36__p.L59V + klebsiella_pneumoniae_ompK36__p.N49S + klebsiella_pneumoniae_ompK36__p.T254S	27	0	27	0
klebsiella_pneumoniae_ompK36__p.L59V + klebsiella_pneumoniae_ompK36__p.N49S + klebsiella_pneumoniae_ompK36__p.T184P	Klebsiella pneumoniae	ceftriaxone	klebsiella_pneumoniae_ompK36__p.L59V + klebsiella_pneumoniae_ompK36__p.N49S + klebsiella_pneumoniae_ompK36__p.T184P	7	0	7	0
klebsiella_pneumoniae_ompK36__p.D223G + klebsiella_pneumoniae_ompK36__p.E232R + klebsiella_pneumoniae_ompK36__p.F198Y + klebsiella_pneumoniae_ompK36__p.F207Y + klebsiella_pneumoniae_ompK36__p.G189T + klebsiella_pneumoniae_ompK36__p.L59V + klebsiella_pneumoniae_ompK36__p.N304E + klebsiella_pneumoniae_ompK36__p.N49S + klebsiella_pneumoniae_ompK36__p.T222L	Klebsiella pneumoniae	ceftriaxone	klebsiella_pneumoniae_ompK36__p.D223G + klebsiella_pneumoniae_ompK36__p.E232R + klebsiella_pneumoniae_ompK36__p.F198Y + klebsiella_pneumoniae_ompK36__p.F207Y + klebsiella_pneumoniae_ompK36__p.G189T + klebsiella_pneumoniae_ompK36__p.L59V + klebsiella_pneumoniae_ompK36__p.N304E + klebsiella_pneumoniae_ompK36__p.N49S + klebsiella_pneumoniae_ompK36__p.T222L	10	1	11	0.0909091
blaCTX-M-14 + blaSHV-31 + blaSHV-98 + klebsiella_pneumoniae_ompK36__p.A93S + klebsiella_pneumoniae_ompK36__p.D91K + klebsiella_pneumoniae_ompK36__p.E232R + klebsiella_pneumoniae_ompK36__p.F207W + klebsiella_pneumoniae_ompK36__p.H235D + klebsiella_pneumoniae_ompK36__p.L191Q + klebsiella_pneumoniae_ompK36__p.L229V + klebsiella_pneumoniae_ompK36__p.L59V + klebsiella_pneumoniae_ompK36__p.N49S + klebs…	Klebsiella pneumoniae	ceftriaxone	blaCTX-M-14 + blaSHV-31 + blaSHV-98 + klebsiella_pneumoniae_ompK36__p.A93S + klebsiella_pneumoniae_ompK36__p.D91K + klebsiella_pneumoniae_ompK36__p.E232R + klebsiella_pneumoniae_ompK36__p.F207W + klebsiella_pneumoniae_ompK36__p.H235D + klebsiella_pneumoniae_ompK36__p.L191Q + klebsiella_pneumoniae_ompK36__p.L229V + klebsiella_pneumoniae_ompK36__p.L59V + klebsiella_pneumoniae_ompK36__p.N49S + klebs…	0	1	1	1
blaCTX-M-15 + blaSHV-106 + klebsiella_pneumoniae_ompK36__p.L59V + klebsiella_pneumoniae_ompK36__p.N49S + klebsiella_pneumoniae_ompK36__p.T184P	Klebsiella pneumoniae	ceftriaxone	blaCTX-M-15 + blaSHV-106 + klebsiella_pneumoniae_ompK36__p.L59V + klebsiella_pneumoniae_ompK36__p.N49S + klebsiella_pneumoniae_ompK36__p.T184P	0	8	8	1
blaCTX-M-15 + blaSHV-13 + blaSHV-70 + klebsiella_pneumoniae_ompK36__p.L59V + klebsiella_pneumoniae_ompK36__p.N49S + klebsiella_pneumoniae_ompK36__p.T184P	Klebsiella pneumoniae	ceftriaxone	blaCTX-M-15 + blaSHV-13 + blaSHV-70 + klebsiella_pneumoniae_ompK36__p.L59V + klebsiella_pneumoniae_ompK36__p.N49S + klebsiella_pneumoniae_ompK36__p.T184P	0	1	1	1
blaCTX-M-15 + blaSHV-27 + klebsiella_pneumoniae_ompK36__p.D223G + klebsiella_pneumoniae_ompK36__p.E232R + klebsiella_pneumoniae_ompK36__p.F198Y + klebsiella_pneumoniae_ompK36__p.F207Y + klebsiella_pneumoniae_ompK36__p.G189T + klebsiella_pneumoniae_ompK36__p.L59V + klebsiella_pneumoniae_ompK36__p.N304E + klebsiella_pneumoniae_ompK36__p.N49S + klebsiella_pneumoniae_ompK36__p.T222L	Klebsiella pneumoniae	ceftriaxone	blaCTX-M-15 + blaSHV-27 + klebsiella_pneumoniae_ompK36__p.D223G + klebsiella_pneumoniae_ompK36__p.E232R + klebsiella_pneumoniae_ompK36__p.F198Y + klebsiella_pneumoniae_ompK36__p.F207Y + klebsiella_pneumoniae_ompK36__p.G189T + klebsiella_pneumoniae_ompK36__p.L59V + klebsiella_pneumoniae_ompK36__p.N304E + klebsiella_pneumoniae_ompK36__p.N49S + klebsiella_pneumoniae_ompK36__p.T222L	0	1	1	1
blaCTX-M-15 + blaSHV-40 + klebsiella_pneumoniae_ompK36__p.D223G + klebsiella_pneumoniae_ompK36__p.E232R + klebsiella_pneumoniae_ompK36__p.F198Y + klebsiella_pneumoniae_ompK36__p.F207Y + klebsiella_pneumoniae_ompK36__p.G189T + klebsiella_pneumoniae_ompK36__p.L59V + klebsiella_pneumoniae_ompK36__p.N304E + klebsiella_pneumoniae_ompK36__p.N49S + klebsiella_pneumoniae_ompK36__p.T222L	Klebsiella pneumoniae	ceftriaxone	blaCTX-M-15 + blaSHV-40 + klebsiella_pneumoniae_ompK36__p.D223G + klebsiella_pneumoniae_ompK36__p.E232R + klebsiella_pneumoniae_ompK36__p.F198Y + klebsiella_pneumoniae_ompK36__p.F207Y + klebsiella_pneumoniae_ompK36__p.G189T + klebsiella_pneumoniae_ompK36__p.L59V + klebsiella_pneumoniae_ompK36__p.N304E + klebsiella_pneumoniae_ompK36__p.N49S + klebsiella_pneumoniae_ompK36__p.T222L	0	1	1	1
blaCTX-M-15 + blaSHV-98 + klebsiella_pneumoniae_ompK36__p.D223G + klebsiella_pneumoniae_ompK36__p.E232R + klebsiella_pneumoniae_ompK36__p.F198Y + klebsiella_pneumoniae_ompK36__p.F207Y + klebsiella_pneumoniae_ompK36__p.G189T + klebsiella_pneumoniae_ompK36__p.L59V + klebsiella_pneumoniae_ompK36__p.N304E + klebsiella_pneumoniae_ompK36__p.N49S + klebsiella_pneumoniae_ompK36__p.T222L	Klebsiella pneumoniae	ceftriaxone	blaCTX-M-15 + blaSHV-98 + klebsiella_pneumoniae_ompK36__p.D223G + klebsiella_pneumoniae_ompK36__p.E232R + klebsiella_pneumoniae_ompK36__p.F198Y + klebsiella_pneumoniae_ompK36__p.F207Y + klebsiella_pneumoniae_ompK36__p.G189T + klebsiella_pneumoniae_ompK36__p.L59V + klebsiella_pneumoniae_ompK36__p.N304E + klebsiella_pneumoniae_ompK36__p.N49S + klebsiella_pneumoniae_ompK36__p.T222L	0	1	1	1
blaCTX-M-15 + blaSHV-98 + klebsiella_pneumoniae_ompK36__p.D224E + klebsiella_pneumoniae_ompK36__p.E232R + klebsiella_pneumoniae_ompK36__p.F207W + klebsiella_pneumoniae_ompK36__p.L191S + klebsiella_pneumoniae_ompK36__p.L228V + klebsiella_pneumoniae_ompK36__p.L59V + klebsiella_pneumoniae_ompK36__p.N49S	Klebsiella pneumoniae	ceftriaxone	blaCTX-M-15 + blaSHV-98 + klebsiella_pneumoniae_ompK36__p.D224E + klebsiella_pneumoniae_ompK36__p.E232R + klebsiella_pneumoniae_ompK36__p.F207W + klebsiella_pneumoniae_ompK36__p.L191S + klebsiella_pneumoniae_ompK36__p.L228V + klebsiella_pneumoniae_ompK36__p.L59V + klebsiella_pneumoniae_ompK36__p.N49S	0	1	1	1
blaCTX-M-15 + blaSHV-98 + klebsiella_pneumoniae_ompK36__p.D224E + klebsiella_pneumoniae_ompK36__p.E232R + klebsiella_pneumoniae_ompK36__p.F207W + klebsiella_pneumoniae_ompK36__p.L191S + klebsiella_pneumoniae_ompK36__p.L228V + klebsiella_pneumoniae_ompK36__p.L59V + klebsiella_pneumoniae_ompK36__p.N49S + klebsiella_pneumoniae_ompK36__p.T254S	Klebsiella pneumoniae	ceftriaxone	blaCTX-M-15 + blaSHV-98 + klebsiella_pneumoniae_ompK36__p.D224E + klebsiella_pneumoniae_ompK36__p.E232R + klebsiella_pneumoniae_ompK36__p.F207W + klebsiella_pneumoniae_ompK36__p.L191S + klebsiella_pneumoniae_ompK36__p.L228V + klebsiella_pneumoniae_ompK36__p.L59V + klebsiella_pneumoniae_ompK36__p.N49S + klebsiella_pneumoniae_ompK36__p.T254S	0	1	1	1
blaCTX-M-15 + blaSHV-99 + klebsiella_pneumoniae_ompK36__p.L59V + klebsiella_pneumoniae_ompK36__p.N49S + klebsiella_pneumoniae_ompK36__p.T184P	Klebsiella pneumoniae	ceftriaxone	blaCTX-M-15 + blaSHV-99 + klebsiella_pneumoniae_ompK36__p.L59V + klebsiella_pneumoniae_ompK36__p.N49S + klebsiella_pneumoniae_ompK36__p.T184P	0	1	1	1
blaCTX-M-15 + klebsiella_pneumoniae_ompK36__p.A93S + klebsiella_pneumoniae_ompK36__p.D91K + klebsiella_pneumoniae_ompK36__p.E232R + klebsiella_pneumoniae_ompK36__p.F207W + klebsiella_pneumoniae_ompK36__p.H235D + klebsiella_pneumoniae_ompK36__p.L191Q + klebsiella_pneumoniae_ompK36__p.L229V + klebsiella_pneumoniae_ompK36__p.L59V + klebsiella_pneumoniae_ompK36__p.N49S + klebsiella_pneumoniae_ompK36_…	Klebsiella pneumoniae	ceftriaxone	blaCTX-M-15 + klebsiella_pneumoniae_ompK36__p.A93S + klebsiella_pneumoniae_ompK36__p.D91K + klebsiella_pneumoniae_ompK36__p.E232R + klebsiella_pneumoniae_ompK36__p.F207W + klebsiella_pneumoniae_ompK36__p.H235D + klebsiella_pneumoniae_ompK36__p.L191Q + klebsiella_pneumoniae_ompK36__p.L229V + klebsiella_pneumoniae_ompK36__p.L59V + klebsiella_pneumoniae_ompK36__p.N49S + klebsiella_pneumoniae_ompK36_…	0	3	3	1
blaCTX-M-15 + klebsiella_pneumoniae_ompK36__p.D224E + klebsiella_pneumoniae_ompK36__p.E232R + klebsiella_pneumoniae_ompK36__p.F207W + klebsiella_pneumoniae_ompK36__p.L191S + klebsiella_pneumoniae_ompK36__p.L228V + klebsiella_pneumoniae_ompK36__p.L59V + klebsiella_pneumoniae_ompK36__p.N49S	Klebsiella pneumoniae	ceftriaxone	blaCTX-M-15 + klebsiella_pneumoniae_ompK36__p.D224E + klebsiella_pneumoniae_ompK36__p.E232R + klebsiella_pneumoniae_ompK36__p.F207W + klebsiella_pneumoniae_ompK36__p.L191S + klebsiella_pneumoniae_ompK36__p.L228V + klebsiella_pneumoniae_ompK36__p.L59V + klebsiella_pneumoniae_ompK36__p.N49S	0	2	2	1
blaCTX-M-15 + klebsiella_pneumoniae_ompK36__p.D224E + klebsiella_pneumoniae_ompK36__p.E232R + klebsiella_pneumoniae_ompK36__p.F207W + klebsiella_pneumoniae_ompK36__p.L191S + klebsiella_pneumoniae_ompK36__p.L228V + klebsiella_pneumoniae_ompK36__p.L59V + klebsiella_pneumoniae_ompK36__p.N49S + klebsiella_pneumoniae_ompK36__p.T254S	Klebsiella pneumoniae	ceftriaxone	blaCTX-M-15 + klebsiella_pneumoniae_ompK36__p.D224E + klebsiella_pneumoniae_ompK36__p.E232R + klebsiella_pneumoniae_ompK36__p.F207W + klebsiella_pneumoniae_ompK36__p.L191S + klebsiella_pneumoniae_ompK36__p.L228V + klebsiella_pneumoniae_ompK36__p.L59V + klebsiella_pneumoniae_ompK36__p.N49S + klebsiella_pneumoniae_ompK36__p.T254S	0	6	6	1
blaCTX-M-15 + klebsiella_pneumoniae_ompK36__p.L59V + klebsiella_pneumoniae_ompK36__p.N49S + klebsiella_pneumoniae_ompK36__p.T184P	Klebsiella pneumoniae	ceftriaxone	blaCTX-M-15 + klebsiella_pneumoniae_ompK36__p.L59V + klebsiella_pneumoniae_ompK36__p.N49S + klebsiella_pneumoniae_ompK36__p.T184P	0	1	1	1
klebsiella_pneumoniae_ompK36__p.D223G + klebsiella_pneumoniae_ompK36__p.E232R + klebsiella_pneumoniae_ompK36__p.F198Y + klebsiella_pneumoniae_ompK36__p.F207Y + klebsiella_pneumoniae_ompK36__p.G189T + klebsiella_pneumoniae_ompK36__p.L59V + klebsiella_pneumoniae_ompK36__p.N49S + klebsiella_pneumoniae_ompK36__p.T222L	Klebsiella pneumoniae	cefuroxime	klebsiella_pneumoniae_ompK36__p.D223G + klebsiella_pneumoniae_ompK36__p.E232R + klebsiella_pneumoniae_ompK36__p.F198Y + klebsiella_pneumoniae_ompK36__p.F207Y + klebsiella_pneumoniae_ompK36__p.G189T + klebsiella_pneumoniae_ompK36__p.L59V + klebsiella_pneumoniae_ompK36__p.N49S + klebsiella_pneumoniae_ompK36__p.T222L	1	0	1	0
klebsiella_pneumoniae_ompK36__p.D223G + klebsiella_pneumoniae_ompK36__p.E232R + klebsiella_pneumoniae_ompK36__p.F198Y + klebsiella_pneumoniae_ompK36__p.F207Y + klebsiella_pneumoniae_ompK36__p.G189T + klebsiella_pneumoniae_ompK36__p.L59V + klebsiella_pneumoniae_ompK36__p.N49S + klebsiella_pneumoniae_ompK36__p.T222L + klebsiella_pneumoniae_ompK36__p.T254S	Klebsiella pneumoniae	cefuroxime	klebsiella_pneumoniae_ompK36__p.D223G + klebsiella_pneumoniae_ompK36__p.E232R + klebsiella_pneumoniae_ompK36__p.F198Y + klebsiella_pneumoniae_ompK36__p.F207Y + klebsiella_pneumoniae_ompK36__p.G189T + klebsiella_pneumoniae_ompK36__p.L59V + klebsiella_pneumoniae_ompK36__p.N49S + klebsiella_pneumoniae_ompK36__p.T222L + klebsiella_pneumoniae_ompK36__p.T254S	1	0	1	0
klebsiella_pneumoniae_ompK36__p.D224E + klebsiella_pneumoniae_ompK36__p.E232R + klebsiella_pneumoniae_ompK36__p.F207W + klebsiella_pneumoniae_ompK36__p.L191S + klebsiella_pneumoniae_ompK36__p.L228V + klebsiella_pneumoniae_ompK36__p.L59V + klebsiella_pneumoniae_ompK36__p.N49S + klebsiella_pneumoniae_ompK36__p.T254S	Klebsiella pneumoniae	cefuroxime	klebsiella_pneumoniae_ompK36__p.D224E + klebsiella_pneumoniae_ompK36__p.E232R + klebsiella_pneumoniae_ompK36__p.F207W + klebsiella_pneumoniae_ompK36__p.L191S + klebsiella_pneumoniae_ompK36__p.L228V + klebsiella_pneumoniae_ompK36__p.L59V + klebsiella_pneumoniae_ompK36__p.N49S + klebsiella_pneumoniae_ompK36__p.T254S	20	2	22	0.0909091
klebsiella_pneumoniae_ompK36__p.D223G + klebsiella_pneumoniae_ompK36__p.E232R + klebsiella_pneumoniae_ompK36__p.F198Y + klebsiella_pneumoniae_ompK36__p.F207Y + klebsiella_pneumoniae_ompK36__p.G189T + klebsiella_pneumoniae_ompK36__p.L59V + klebsiella_pneumoniae_ompK36__p.N304E + klebsiella_pneumoniae_ompK36__p.N49S + klebsiella_pneumoniae_ompK36__p.T222L	Klebsiella pneumoniae	cefuroxime	klebsiella_pneumoniae_ompK36__p.D223G + klebsiella_pneumoniae_ompK36__p.E232R + klebsiella_pneumoniae_ompK36__p.F198Y + klebsiella_pneumoniae_ompK36__p.F207Y + klebsiella_pneumoniae_ompK36__p.G189T + klebsiella_pneumoniae_ompK36__p.L59V + klebsiella_pneumoniae_ompK36__p.N304E + klebsiella_pneumoniae_ompK36__p.N49S + klebsiella_pneumoniae_ompK36__p.T222L	8	1	9	0.111111
klebsiella_pneumoniae_ompK36__p.D224E + klebsiella_pneumoniae_ompK36__p.E232R + klebsiella_pneumoniae_ompK36__p.F207W + klebsiella_pneumoniae_ompK36__p.L191S + klebsiella_pneumoniae_ompK36__p.L228V + klebsiella_pneumoniae_ompK36__p.L59V + klebsiella_pneumoniae_ompK36__p.N49S	Klebsiella pneumoniae	cefuroxime	klebsiella_pneumoniae_ompK36__p.D224E + klebsiella_pneumoniae_ompK36__p.E232R + klebsiella_pneumoniae_ompK36__p.F207W + klebsiella_pneumoniae_ompK36__p.L191S + klebsiella_pneumoniae_ompK36__p.L228V + klebsiella_pneumoniae_ompK36__p.L59V + klebsiella_pneumoniae_ompK36__p.N49S	4	2	6	0.333333
klebsiella_pneumoniae_ompK36__p.A93S + klebsiella_pneumoniae_ompK36__p.D91K + klebsiella_pneumoniae_ompK36__p.E232R + klebsiella_pneumoniae_ompK36__p.F207W + klebsiella_pneumoniae_ompK36__p.H235D + klebsiella_pneumoniae_ompK36__p.L191Q + klebsiella_pneumoniae_ompK36__p.L229V + klebsiella_pneumoniae_ompK36__p.L59V + klebsiella_pneumoniae_ompK36__p.N49S + klebsiella_pneumoniae_ompK36__p.Q227N + kle…	Klebsiella pneumoniae	cefuroxime	klebsiella_pneumoniae_ompK36__p.A93S + klebsiella_pneumoniae_ompK36__p.D91K + klebsiella_pneumoniae_ompK36__p.E232R + klebsiella_pneumoniae_ompK36__p.F207W + klebsiella_pneumoniae_ompK36__p.H235D + klebsiella_pneumoniae_ompK36__p.L191Q + klebsiella_pneumoniae_ompK36__p.L229V + klebsiella_pneumoniae_ompK36__p.L59V + klebsiella_pneumoniae_ompK36__p.N49S + klebsiella_pneumoniae_ompK36__p.Q227N + kle…	1	1	2	0.5
klebsiella_pneumoniae_ompK36__p.L59V + klebsiella_pneumoniae_ompK36__p.N49S + klebsiella_pneumoniae_ompK36__p.T184P	Klebsiella pneumoniae	cefuroxime	klebsiella_pneumoniae_ompK36__p.L59V + klebsiella_pneumoniae_ompK36__p.N49S + klebsiella_pneumoniae_ompK36__p.T184P	4	6	10	0.6
OqxA + OqxB	Klebsiella pneumoniae	ciprofloxacin	OqxA + OqxB	3	0	3	0
klebsiella_pneumoniae_acrR__p.F172S + klebsiella_pneumoniae_acrR__p.F197I + klebsiella_pneumoniae_acrR__p.G164A + klebsiella_pneumoniae_acrR__p.K201M + klebsiella_pneumoniae_acrR__p.L195V + klebsiella_pneumoniae_acrR__p.P161R + klebsiella_pneumoniae_acrR__p.R173G	Klebsiella pneumoniae	ciprofloxacin	klebsiella_pneumoniae_acrR__p.F172S + klebsiella_pneumoniae_acrR__p.F197I + klebsiella_pneumoniae_acrR__p.G164A + klebsiella_pneumoniae_acrR__p.K201M + klebsiella_pneumoniae_acrR__p.L195V + klebsiella_pneumoniae_acrR__p.P161R + klebsiella_pneumoniae_acrR__p.R173G	7	0	7	0
OqxA + OqxB + klebsiella_pneumoniae_acrR__p.F172S + klebsiella_pneumoniae_acrR__p.F197I + klebsiella_pneumoniae_acrR__p.G164A + klebsiella_pneumoniae_acrR__p.K201M + klebsiella_pneumoniae_acrR__p.L195V + klebsiella_pneumoniae_acrR__p.P161R + klebsiella_pneumoniae_acrR__p.R173G	Klebsiella pneumoniae	ciprofloxacin	OqxA + OqxB + klebsiella_pneumoniae_acrR__p.F172S + klebsiella_pneumoniae_acrR__p.F197I + klebsiella_pneumoniae_acrR__p.G164A + klebsiella_pneumoniae_acrR__p.K201M + klebsiella_pneumoniae_acrR__p.L195V + klebsiella_pneumoniae_acrR__p.P161R + klebsiella_pneumoniae_acrR__p.R173G	74	2	76	0.0263158
OqxA + OqxB + aac(6')-Ib-cr + klebsiella_pneumoniae_acrR__p.F172S + klebsiella_pneumoniae_acrR__p.F197I + klebsiella_pneumoniae_acrR__p.G164A + klebsiella_pneumoniae_acrR__p.K201M + klebsiella_pneumoniae_acrR__p.L195V + klebsiella_pneumoniae_acrR__p.P161R + klebsiella_pneumoniae_acrR__p.R173G	Klebsiella pneumoniae	ciprofloxacin	OqxA + OqxB + aac(6')-Ib-cr + klebsiella_pneumoniae_acrR__p.F172S + klebsiella_pneumoniae_acrR__p.F197I + klebsiella_pneumoniae_acrR__p.G164A + klebsiella_pneumoniae_acrR__p.K201M + klebsiella_pneumoniae_acrR__p.L195V + klebsiella_pneumoniae_acrR__p.P161R + klebsiella_pneumoniae_acrR__p.R173G	0	2	2	1
OqxA + OqxB + aac(6')-Ib-cr + klebsiella_pneumoniae_acrR__p.F172S + klebsiella_pneumoniae_acrR__p.F197I + klebsiella_pneumoniae_acrR__p.G164A + klebsiella_pneumoniae_acrR__p.K201M + klebsiella_pneumoniae_acrR__p.L195V + klebsiella_pneumoniae_acrR__p.P161R + klebsiella_pneumoniae_acrR__p.R173G + klebsiella_pneumoniae_parC__p.S80I + qnrB1	Klebsiella pneumoniae	ciprofloxacin	OqxA + OqxB + aac(6')-Ib-cr + klebsiella_pneumoniae_acrR__p.F172S + klebsiella_pneumoniae_acrR__p.F197I + klebsiella_pneumoniae_acrR__p.G164A + klebsiella_pneumoniae_acrR__p.K201M + klebsiella_pneumoniae_acrR__p.L195V + klebsiella_pneumoniae_acrR__p.P161R + klebsiella_pneumoniae_acrR__p.R173G + klebsiella_pneumoniae_parC__p.S80I + qnrB1	0	5	5	1
OqxA + OqxB + aac(6')-Ib-cr + klebsiella_pneumoniae_acrR__p.F172S + klebsiella_pneumoniae_acrR__p.F197I + klebsiella_pneumoniae_acrR__p.G164A + klebsiella_pneumoniae_acrR__p.K201M + klebsiella_pneumoniae_acrR__p.L195V + klebsiella_pneumoniae_acrR__p.P161R + klebsiella_pneumoniae_acrR__p.R173G + qnrB1	Klebsiella pneumoniae	ciprofloxacin	OqxA + OqxB + aac(6')-Ib-cr + klebsiella_pneumoniae_acrR__p.F172S + klebsiella_pneumoniae_acrR__p.F197I + klebsiella_pneumoniae_acrR__p.G164A + klebsiella_pneumoniae_acrR__p.K201M + klebsiella_pneumoniae_acrR__p.L195V + klebsiella_pneumoniae_acrR__p.P161R + klebsiella_pneumoniae_acrR__p.R173G + qnrB1	0	14	14	1
OqxA + OqxB + aac(6')-Ib-cr + klebsiella_pneumoniae_acrR__p.F172S + klebsiella_pneumoniae_acrR__p.F197I + klebsiella_pneumoniae_acrR__p.G164A + klebsiella_pneumoniae_acrR__p.K201M + klebsiella_pneumoniae_acrR__p.L195V + klebsiella_pneumoniae_acrR__p.P161R + klebsiella_pneumoniae_acrR__p.R173G + qnrB6	Klebsiella pneumoniae	ciprofloxacin	OqxA + OqxB + aac(6')-Ib-cr + klebsiella_pneumoniae_acrR__p.F172S + klebsiella_pneumoniae_acrR__p.F197I + klebsiella_pneumoniae_acrR__p.G164A + klebsiella_pneumoniae_acrR__p.K201M + klebsiella_pneumoniae_acrR__p.L195V + klebsiella_pneumoniae_acrR__p.P161R + klebsiella_pneumoniae_acrR__p.R173G + qnrB6	0	1	1	1
OqxA + OqxB + aac(6')-Ib-cr + klebsiella_pneumoniae_parC__p.S80I + qnrB1	Klebsiella pneumoniae	ciprofloxacin	OqxA + OqxB + aac(6')-Ib-cr + klebsiella_pneumoniae_parC__p.S80I + qnrB1	0	2	2	1
OqxA + OqxB + klebsiella_pneumoniae_acrR__p.F172S + klebsiella_pneumoniae_acrR__p.F197I + klebsiella_pneumoniae_acrR__p.G164A + klebsiella_pneumoniae_acrR__p.K201M + klebsiella_pneumoniae_acrR__p.L195V + klebsiella_pneumoniae_acrR__p.P161R + klebsiella_pneumoniae_acrR__p.R173G + klebsiella_pneumoniae_parC__p.S80I	Klebsiella pneumoniae	ciprofloxacin	OqxA + OqxB + klebsiella_pneumoniae_acrR__p.F172S + klebsiella_pneumoniae_acrR__p.F197I + klebsiella_pneumoniae_acrR__p.G164A + klebsiella_pneumoniae_acrR__p.K201M + klebsiella_pneumoniae_acrR__p.L195V + klebsiella_pneumoniae_acrR__p.P161R + klebsiella_pneumoniae_acrR__p.R173G + klebsiella_pneumoniae_parC__p.S80I	0	1	1	1
OqxA + OqxB + klebsiella_pneumoniae_acrR__p.F172S + klebsiella_pneumoniae_acrR__p.F197I + klebsiella_pneumoniae_acrR__p.G164A + klebsiella_pneumoniae_acrR__p.K201M + klebsiella_pneumoniae_acrR__p.L195V + klebsiella_pneumoniae_acrR__p.P161R + klebsiella_pneumoniae_acrR__p.R173G + klebsiella_pneumoniae_parC__p.S80I + qnrB1	Klebsiella pneumoniae	ciprofloxacin	OqxA + OqxB + klebsiella_pneumoniae_acrR__p.F172S + klebsiella_pneumoniae_acrR__p.F197I + klebsiella_pneumoniae_acrR__p.G164A + klebsiella_pneumoniae_acrR__p.K201M + klebsiella_pneumoniae_acrR__p.L195V + klebsiella_pneumoniae_acrR__p.P161R + klebsiella_pneumoniae_acrR__p.R173G + klebsiella_pneumoniae_parC__p.S80I + qnrB1	0	1	1	1
OqxA + OqxB + klebsiella_pneumoniae_acrR__p.F172S + klebsiella_pneumoniae_acrR__p.F197I + klebsiella_pneumoniae_acrR__p.G164A + klebsiella_pneumoniae_acrR__p.K201M + klebsiella_pneumoniae_acrR__p.L195V + klebsiella_pneumoniae_acrR__p.P161R + klebsiella_pneumoniae_acrR__p.R173G + klebsiella_pneumoniae_parC__p.S80I + qnrS1	Klebsiella pneumoniae	ciprofloxacin	OqxA + OqxB + klebsiella_pneumoniae_acrR__p.F172S + klebsiella_pneumoniae_acrR__p.F197I + klebsiella_pneumoniae_acrR__p.G164A + klebsiella_pneumoniae_acrR__p.K201M + klebsiella_pneumoniae_acrR__p.L195V + klebsiella_pneumoniae_acrR__p.P161R + klebsiella_pneumoniae_acrR__p.R173G + klebsiella_pneumoniae_parC__p.S80I + qnrS1	0	1	1	1
OqxA + OqxB + klebsiella_pneumoniae_acrR__p.F172S + klebsiella_pneumoniae_acrR__p.F197I + klebsiella_pneumoniae_acrR__p.G164A + klebsiella_pneumoniae_acrR__p.K201M + klebsiella_pneumoniae_acrR__p.L195V + klebsiella_pneumoniae_acrR__p.P161R + klebsiella_pneumoniae_acrR__p.R173G + qnrB19	Klebsiella pneumoniae	ciprofloxacin	OqxA + OqxB + klebsiella_pneumoniae_acrR__p.F172S + klebsiella_pneumoniae_acrR__p.F197I + klebsiella_pneumoniae_acrR__p.G164A + klebsiella_pneumoniae_acrR__p.K201M + klebsiella_pneumoniae_acrR__p.L195V + klebsiella_pneumoniae_acrR__p.P161R + klebsiella_pneumoniae_acrR__p.R173G + qnrB19	0	1	1	1
OqxA + OqxB + klebsiella_pneumoniae_acrR__p.F172S + klebsiella_pneumoniae_acrR__p.F197I + klebsiella_pneumoniae_acrR__p.G164A + klebsiella_pneumoniae_acrR__p.K201M + klebsiella_pneumoniae_acrR__p.L195V + klebsiella_pneumoniae_acrR__p.P161R + klebsiella_pneumoniae_acrR__p.R173G + qnrS1	Klebsiella pneumoniae	ciprofloxacin	OqxA + OqxB + klebsiella_pneumoniae_acrR__p.F172S + klebsiella_pneumoniae_acrR__p.F197I + klebsiella_pneumoniae_acrR__p.G164A + klebsiella_pneumoniae_acrR__p.K201M + klebsiella_pneumoniae_acrR__p.L195V + klebsiella_pneumoniae_acrR__p.P161R + klebsiella_pneumoniae_acrR__p.R173G + qnrS1	0	6	6	1
tet(A)	Klebsiella pneumoniae	doxycycline	tet(A)	0	1	1	1
klebsiella_pneumoniae_ompK36__p.A217S	Klebsiella pneumoniae	ertapenem	klebsiella_pneumoniae_ompK36__p.A217S	1	0	1	0
klebsiella_pneumoniae_ompK36__p.A217S + klebsiella_pneumoniae_ompK36__p.N218H + klebsiella_pneumoniae_ompK37__p.I128M + klebsiella_pneumoniae_ompK37__p.I70M	Klebsiella pneumoniae	ertapenem	klebsiella_pneumoniae_ompK36__p.A217S + klebsiella_pneumoniae_ompK36__p.N218H + klebsiella_pneumoniae_ompK37__p.I128M + klebsiella_pneumoniae_ompK37__p.I70M	44	0	44	0
klebsiella_pneumoniae_ompK36__p.A217S + klebsiella_pneumoniae_ompK36__p.N218H + klebsiella_pneumoniae_ompK37__p.I128M + klebsiella_pneumoniae_ompK37__p.I70M + klebsiella_pneumoniae_ompK37__p.N230G	Klebsiella pneumoniae	ertapenem	klebsiella_pneumoniae_ompK36__p.A217S + klebsiella_pneumoniae_ompK36__p.N218H + klebsiella_pneumoniae_ompK37__p.I128M + klebsiella_pneumoniae_ompK37__p.I70M + klebsiella_pneumoniae_ompK37__p.N230G	16	0	16	0
klebsiella_pneumoniae_ompK36__p.A217S + klebsiella_pneumoniae_ompK37__p.I128M + klebsiella_pneumoniae_ompK37__p.I70M	Klebsiella pneumoniae	ertapenem	klebsiella_pneumoniae_ompK36__p.A217S + klebsiella_pneumoniae_ompK37__p.I128M + klebsiella_pneumoniae_ompK37__p.I70M	19	0	19	0
klebsiella_pneumoniae_ompK36__p.A217S + klebsiella_pneumoniae_ompK37__p.I128M + klebsiella_pneumoniae_ompK37__p.I70M + klebsiella_pneumoniae_ompK37__p.N230G	Klebsiella pneumoniae	ertapenem	klebsiella_pneumoniae_ompK36__p.A217S + klebsiella_pneumoniae_ompK37__p.I128M + klebsiella_pneumoniae_ompK37__p.I70M + klebsiella_pneumoniae_ompK37__p.N230G	8	0	8	0
klebsiella_pneumoniae_ompK37__p.I128M + klebsiella_pneumoniae_ompK37__p.I70M	Klebsiella pneumoniae	ertapenem	klebsiella_pneumoniae_ompK37__p.I128M + klebsiella_pneumoniae_ompK37__p.I70M	12	0	12	0
klebsiella_pneumoniae_ompK37__p.I128M + klebsiella_pneumoniae_ompK37__p.I70M + klebsiella_pneumoniae_ompK37__p.N230G	Klebsiella pneumoniae	ertapenem	klebsiella_pneumoniae_ompK37__p.I128M + klebsiella_pneumoniae_ompK37__p.I70M + klebsiella_pneumoniae_ompK37__p.N230G	18	0	18	0
blaKPC-3 + klebsiella_pneumoniae_ompK36__p.A217S + klebsiella_pneumoniae_ompK37__p.I128M + klebsiella_pneumoniae_ompK37__p.I70M + klebsiella_pneumoniae_ompK37__p.N230G	Klebsiella pneumoniae	ertapenem	blaKPC-3 + klebsiella_pneumoniae_ompK36__p.A217S + klebsiella_pneumoniae_ompK37__p.I128M + klebsiella_pneumoniae_ompK37__p.I70M + klebsiella_pneumoniae_ompK37__p.N230G	0	1	1	1
aac(3)-IIa	Klebsiella pneumoniae	gentamicin	aac(3)-IIa	0	15	15	1
aac(3)-IIa + aac(3)-VIa	Klebsiella pneumoniae	gentamicin	aac(3)-IIa + aac(3)-VIa	0	3	3	1
aac(3)-IId	Klebsiella pneumoniae	gentamicin	aac(3)-IId	0	1	1	1
klebsiella_pneumoniae_ompK36__p.A217S	Klebsiella pneumoniae	imipenem	klebsiella_pneumoniae_ompK36__p.A217S	1	0	1	0
klebsiella_pneumoniae_ompK36__p.A217S + klebsiella_pneumoniae_ompK36__p.N218H + klebsiella_pneumoniae_ompK37__p.I128M + klebsiella_pneumoniae_ompK37__p.I70M	Klebsiella pneumoniae	imipenem	klebsiella_pneumoniae_ompK36__p.A217S + klebsiella_pneumoniae_ompK36__p.N218H + klebsiella_pneumoniae_ompK37__p.I128M + klebsiella_pneumoniae_ompK37__p.I70M	44	0	44	0
klebsiella_pneumoniae_ompK36__p.A217S + klebsiella_pneumoniae_ompK36__p.N218H + klebsiella_pneumoniae_ompK37__p.I128M + klebsiella_pneumoniae_ompK37__p.I70M + klebsiella_pneumoniae_ompK37__p.N230G	Klebsiella pneumoniae	imipenem	klebsiella_pneumoniae_ompK36__p.A217S + klebsiella_pneumoniae_ompK36__p.N218H + klebsiella_pneumoniae_ompK37__p.I128M + klebsiella_pneumoniae_ompK37__p.I70M + klebsiella_pneumoniae_ompK37__p.N230G	16	0	16	0
klebsiella_pneumoniae_ompK36__p.A217S + klebsiella_pneumoniae_ompK37__p.I128M + klebsiella_pneumoniae_ompK37__p.I70M	Klebsiella pneumoniae	imipenem	klebsiella_pneumoniae_ompK36__p.A217S + klebsiella_pneumoniae_ompK37__p.I128M + klebsiella_pneumoniae_ompK37__p.I70M	19	0	19	0
klebsiella_pneumoniae_ompK36__p.A217S + klebsiella_pneumoniae_ompK37__p.I128M + klebsiella_pneumoniae_ompK37__p.I70M + klebsiella_pneumoniae_ompK37__p.N230G	Klebsiella pneumoniae	imipenem	klebsiella_pneumoniae_ompK36__p.A217S + klebsiella_pneumoniae_ompK37__p.I128M + klebsiella_pneumoniae_ompK37__p.I70M + klebsiella_pneumoniae_ompK37__p.N230G	8	0	8	0
klebsiella_pneumoniae_ompK37__p.I128M + klebsiella_pneumoniae_ompK37__p.I70M	Klebsiella pneumoniae	imipenem	klebsiella_pneumoniae_ompK37__p.I128M + klebsiella_pneumoniae_ompK37__p.I70M	12	0	12	0
klebsiella_pneumoniae_ompK37__p.I128M + klebsiella_pneumoniae_ompK37__p.I70M + klebsiella_pneumoniae_ompK37__p.N230G	Klebsiella pneumoniae	imipenem	klebsiella_pneumoniae_ompK37__p.I128M + klebsiella_pneumoniae_ompK37__p.I70M + klebsiella_pneumoniae_ompK37__p.N230G	18	0	18	0
blaKPC-3 + klebsiella_pneumoniae_ompK36__p.A217S + klebsiella_pneumoniae_ompK37__p.I128M + klebsiella_pneumoniae_ompK37__p.I70M + klebsiella_pneumoniae_ompK37__p.N230G	Klebsiella pneumoniae	imipenem	blaKPC-3 + klebsiella_pneumoniae_ompK36__p.A217S + klebsiella_pneumoniae_ompK37__p.I128M + klebsiella_pneumoniae_ompK37__p.I70M + klebsiella_pneumoniae_ompK37__p.N230G	0	1	1	1
klebsiella_pneumoniae_acrR__p.F172S + klebsiella_pneumoniae_acrR__p.F197I + klebsiella_pneumoniae_acrR__p.G164A + klebsiella_pneumoniae_acrR__p.K201M + klebsiella_pneumoniae_acrR__p.L195V + klebsiella_pneumoniae_acrR__p.P161R + klebsiella_pneumoniae_acrR__p.R173G	Klebsiella pneumoniae	levofloxacin	klebsiella_pneumoniae_acrR__p.F172S + klebsiella_pneumoniae_acrR__p.F197I + klebsiella_pneumoniae_acrR__p.G164A + klebsiella_pneumoniae_acrR__p.K201M + klebsiella_pneumoniae_acrR__p.L195V + klebsiella_pneumoniae_acrR__p.P161R + klebsiella_pneumoniae_acrR__p.R173G	77	16	93	0.172043
aac(6')-Ib-cr + klebsiella_pneumoniae_acrR__p.F172S + klebsiella_pneumoniae_acrR__p.F197I + klebsiella_pneumoniae_acrR__p.G164A + klebsiella_pneumoniae_acrR__p.K201M + klebsiella_pneumoniae_acrR__p.L195V + klebsiella_pneumoniae_acrR__p.P161R + klebsiella_pneumoniae_acrR__p.R173G	Klebsiella pneumoniae	levofloxacin	aac(6')-Ib-cr + klebsiella_pneumoniae_acrR__p.F172S + klebsiella_pneumoniae_acrR__p.F197I + klebsiella_pneumoniae_acrR__p.G164A + klebsiella_pneumoniae_acrR__p.K201M + klebsiella_pneumoniae_acrR__p.L195V + klebsiella_pneumoniae_acrR__p.P161R + klebsiella_pneumoniae_acrR__p.R173G	2	20	22	0.909091
aac(6')-Ib-cr	Klebsiella pneumoniae	levofloxacin	aac(6')-Ib-cr	0	2	2	1
klebsiella_pneumoniae_ompK36__p.A217S + klebsiella_pneumoniae_ompK36__p.N218H + klebsiella_pneumoniae_ompK37__p.I128M + klebsiella_pneumoniae_ompK37__p.I70M	Klebsiella pneumoniae	meropenem	klebsiella_pneumoniae_ompK36__p.A217S + klebsiella_pneumoniae_ompK36__p.N218H + klebsiella_pneumoniae_ompK37__p.I128M + klebsiella_pneumoniae_ompK37__p.I70M	21	0	21	0
klebsiella_pneumoniae_ompK36__p.A217S + klebsiella_pneumoniae_ompK36__p.N218H + klebsiella_pneumoniae_ompK37__p.I128M + klebsiella_pneumoniae_ompK37__p.I70M + klebsiella_pneumoniae_ompK37__p.N230G	Klebsiella pneumoniae	meropenem	klebsiella_pneumoniae_ompK36__p.A217S + klebsiella_pneumoniae_ompK36__p.N218H + klebsiella_pneumoniae_ompK37__p.I128M + klebsiella_pneumoniae_ompK37__p.I70M + klebsiella_pneumoniae_ompK37__p.N230G	9	0	9	0
klebsiella_pneumoniae_ompK36__p.A217S + klebsiella_pneumoniae_ompK37__p.I128M + klebsiella_pneumoniae_ompK37__p.I70M	Klebsiella pneumoniae	meropenem	klebsiella_pneumoniae_ompK36__p.A217S + klebsiella_pneumoniae_ompK37__p.I128M + klebsiella_pneumoniae_ompK37__p.I70M	7	0	7	0
klebsiella_pneumoniae_ompK36__p.A217S + klebsiella_pneumoniae_ompK37__p.I128M + klebsiella_pneumoniae_ompK37__p.I70M + klebsiella_pneumoniae_ompK37__p.N230G	Klebsiella pneumoniae	meropenem	klebsiella_pneumoniae_ompK36__p.A217S + klebsiella_pneumoniae_ompK37__p.I128M + klebsiella_pneumoniae_ompK37__p.I70M + klebsiella_pneumoniae_ompK37__p.N230G	4	0	4	0
klebsiella_pneumoniae_ompK37__p.I128M + klebsiella_pneumoniae_ompK37__p.I70M	Klebsiella pneumoniae	meropenem	klebsiella_pneumoniae_ompK37__p.I128M + klebsiella_pneumoniae_ompK37__p.I70M	4	0	4	0
klebsiella_pneumoniae_ompK37__p.I128M + klebsiella_pneumoniae_ompK37__p.I70M + klebsiella_pneumoniae_ompK37__p.N230G	Klebsiella pneumoniae	meropenem	klebsiella_pneumoniae_ompK37__p.I128M + klebsiella_pneumoniae_ompK37__p.I70M + klebsiella_pneumoniae_ompK37__p.N230G	6	0	6	0
blaSHV-56	Klebsiella pneumoniae	piperacillin/tazobactam	blaSHV-56	9	0	9	0
blaSHV-26	Klebsiella pneumoniae	piperacillin/tazobactam	blaSHV-26	14	2	16	0.125
blaOXA-1 + blaSHV-26	Klebsiella pneumoniae	piperacillin/tazobactam	blaOXA-1 + blaSHV-26	1	4	5	0.8
blaKPC-3	Klebsiella pneumoniae	piperacillin/tazobactam	blaKPC-3	0	1	1	1
blaOXA-1	Klebsiella pneumoniae	piperacillin/tazobactam	blaOXA-1	0	15	15	1
blaOXA-1 + blaSHV-107	Klebsiella pneumoniae	piperacillin/tazobactam	blaOXA-1 + blaSHV-107	0	2	2	1
blaOXA-1 + blaSHV-56	Klebsiella pneumoniae	piperacillin/tazobactam	blaOXA-1 + blaSHV-56	0	1	1	1
aac(3)-IIa + aac(6')-Ib-cr	Klebsiella pneumoniae	tobramycin	aac(3)-IIa + aac(6')-Ib-cr	1	16	17	0.941176
aac(3)-IIa	Klebsiella pneumoniae	tobramycin	aac(3)-IIa	0	1	1	1
aac(3)-IId + aac(6')-Ib-cr	Klebsiella pneumoniae	tobramycin	aac(3)-IId + aac(6')-Ib-cr	0	1	1	1
aac(6')-Ib	Klebsiella pneumoniae	tobramycin	aac(6')-Ib	0	1	1	1
aac(6')-Ib-cr	Klebsiella pneumoniae	tobramycin	aac(6')-Ib-cr	0	6	6	1
klebsiella_quasipneumoniae_ompK36__p.D223G + klebsiella_quasipneumoniae_ompK36__p.E232R + klebsiella_quasipneumoniae_ompK36__p.F198Y + klebsiella_quasipneumoniae_ompK36__p.G189T + klebsiella_quasipneumoniae_ompK36__p.L59V + klebsiella_quasipneumoniae_ompK36__p.N304E + klebsiella_quasipneumoniae_ompK36__p.N49S + klebsiella_quasipneumoniae_ompK36__p.T222L	Klebsiella quasipneumoniae	cefepime	klebsiella_quasipneumoniae_ompK36__p.D223G + klebsiella_quasipneumoniae_ompK36__p.E232R + klebsiella_quasipneumoniae_ompK36__p.F198Y + klebsiella_quasipneumoniae_ompK36__p.G189T + klebsiella_quasipneumoniae_ompK36__p.L59V + klebsiella_quasipneumoniae_ompK36__p.N304E + klebsiella_quasipneumoniae_ompK36__p.N49S + klebsiella_quasipneumoniae_ompK36__p.T222L	2	0	2	0
klebsiella_quasipneumoniae_ompK36__p.D224E + klebsiella_quasipneumoniae_ompK36__p.E232R + klebsiella_quasipneumoniae_ompK36__p.L191S + klebsiella_quasipneumoniae_ompK36__p.L228V + klebsiella_quasipneumoniae_ompK36__p.L59V + klebsiella_quasipneumoniae_ompK36__p.N49S	Klebsiella quasipneumoniae	cefepime	klebsiella_quasipneumoniae_ompK36__p.D224E + klebsiella_quasipneumoniae_ompK36__p.E232R + klebsiella_quasipneumoniae_ompK36__p.L191S + klebsiella_quasipneumoniae_ompK36__p.L228V + klebsiella_quasipneumoniae_ompK36__p.L59V + klebsiella_quasipneumoniae_ompK36__p.N49S	1	0	1	0
klebsiella_quasipneumoniae_ompK36__p.L191Q + klebsiella_quasipneumoniae_ompK36__p.L229V + klebsiella_quasipneumoniae_ompK36__p.L59V + klebsiella_quasipneumoniae_ompK36__p.N304E + klebsiella_quasipneumoniae_ompK36__p.N49S + klebsiella_quasipneumoniae_ompK36__p.Q227N	Klebsiella quasipneumoniae	cefepime	klebsiella_quasipneumoniae_ompK36__p.L191Q + klebsiella_quasipneumoniae_ompK36__p.L229V + klebsiella_quasipneumoniae_ompK36__p.L59V + klebsiella_quasipneumoniae_ompK36__p.N304E + klebsiella_quasipneumoniae_ompK36__p.N49S + klebsiella_quasipneumoniae_ompK36__p.Q227N	5	0	5	0
klebsiella_quasipneumoniae_ompK36__p.L191Q + klebsiella_quasipneumoniae_ompK36__p.L229V + klebsiella_quasipneumoniae_ompK36__p.L59V + klebsiella_quasipneumoniae_ompK36__p.N304E + klebsiella_quasipneumoniae_ompK36__p.Q227N	Klebsiella quasipneumoniae	cefepime	klebsiella_quasipneumoniae_ompK36__p.L191Q + klebsiella_quasipneumoniae_ompK36__p.L229V + klebsiella_quasipneumoniae_ompK36__p.L59V + klebsiella_quasipneumoniae_ompK36__p.N304E + klebsiella_quasipneumoniae_ompK36__p.Q227N	2	0	2	0
blaCTX-M-15 + blaOXA-1 + klebsiella_quasipneumoniae_ompK36__p.D223G + klebsiella_quasipneumoniae_ompK36__p.E232R + klebsiella_quasipneumoniae_ompK36__p.F198Y + klebsiella_quasipneumoniae_ompK36__p.G189T + klebsiella_quasipneumoniae_ompK36__p.L59V + klebsiella_quasipneumoniae_ompK36__p.N304E + klebsiella_quasipneumoniae_ompK36__p.N49S + klebsiella_quasipneumoniae_ompK36__p.T222L	Klebsiella quasipneumoniae	cefepime	blaCTX-M-15 + blaOXA-1 + klebsiella_quasipneumoniae_ompK36__p.D223G + klebsiella_quasipneumoniae_ompK36__p.E232R + klebsiella_quasipneumoniae_ompK36__p.F198Y + klebsiella_quasipneumoniae_ompK36__p.G189T + klebsiella_quasipneumoniae_ompK36__p.L59V + klebsiella_quasipneumoniae_ompK36__p.N304E + klebsiella_quasipneumoniae_ompK36__p.N49S + klebsiella_quasipneumoniae_ompK36__p.T222L	1	2	3	0.666667
klebsiella_quasipneumoniae_ompK36__p.D223G + klebsiella_quasipneumoniae_ompK36__p.E232R + klebsiella_quasipneumoniae_ompK36__p.F198Y + klebsiella_quasipneumoniae_ompK36__p.G189T + klebsiella_quasipneumoniae_ompK36__p.L59V + klebsiella_quasipneumoniae_ompK36__p.N304E + klebsiella_quasipneumoniae_ompK36__p.N49S + klebsiella_quasipneumoniae_ompK36__p.T222L	Klebsiella quasipneumoniae	ceftriaxone	klebsiella_quasipneumoniae_ompK36__p.D223G + klebsiella_quasipneumoniae_ompK36__p.E232R + klebsiella_quasipneumoniae_ompK36__p.F198Y + klebsiella_quasipneumoniae_ompK36__p.G189T + klebsiella_quasipneumoniae_ompK36__p.L59V + klebsiella_quasipneumoniae_ompK36__p.N304E + klebsiella_quasipneumoniae_ompK36__p.N49S + klebsiella_quasipneumoniae_ompK36__p.T222L	2	0	2	0
klebsiella_quasipneumoniae_ompK36__p.D224E + klebsiella_quasipneumoniae_ompK36__p.E232R + klebsiella_quasipneumoniae_ompK36__p.L191S + klebsiella_quasipneumoniae_ompK36__p.L228V + klebsiella_quasipneumoniae_ompK36__p.L59V + klebsiella_quasipneumoniae_ompK36__p.N49S	Klebsiella quasipneumoniae	ceftriaxone	klebsiella_quasipneumoniae_ompK36__p.D224E + klebsiella_quasipneumoniae_ompK36__p.E232R + klebsiella_quasipneumoniae_ompK36__p.L191S + klebsiella_quasipneumoniae_ompK36__p.L228V + klebsiella_quasipneumoniae_ompK36__p.L59V + klebsiella_quasipneumoniae_ompK36__p.N49S	1	0	1	0
klebsiella_quasipneumoniae_ompK36__p.L191Q + klebsiella_quasipneumoniae_ompK36__p.L229V + klebsiella_quasipneumoniae_ompK36__p.L59V + klebsiella_quasipneumoniae_ompK36__p.N304E + klebsiella_quasipneumoniae_ompK36__p.N49S + klebsiella_quasipneumoniae_ompK36__p.Q227N	Klebsiella quasipneumoniae	ceftriaxone	klebsiella_quasipneumoniae_ompK36__p.L191Q + klebsiella_quasipneumoniae_ompK36__p.L229V + klebsiella_quasipneumoniae_ompK36__p.L59V + klebsiella_quasipneumoniae_ompK36__p.N304E + klebsiella_quasipneumoniae_ompK36__p.N49S + klebsiella_quasipneumoniae_ompK36__p.Q227N	5	0	5	0
klebsiella_quasipneumoniae_ompK36__p.L191Q + klebsiella_quasipneumoniae_ompK36__p.L229V + klebsiella_quasipneumoniae_ompK36__p.L59V + klebsiella_quasipneumoniae_ompK36__p.N304E + klebsiella_quasipneumoniae_ompK36__p.Q227N	Klebsiella quasipneumoniae	ceftriaxone	klebsiella_quasipneumoniae_ompK36__p.L191Q + klebsiella_quasipneumoniae_ompK36__p.L229V + klebsiella_quasipneumoniae_ompK36__p.L59V + klebsiella_quasipneumoniae_ompK36__p.N304E + klebsiella_quasipneumoniae_ompK36__p.Q227N	2	0	2	0
blaCTX-M-15 + klebsiella_quasipneumoniae_ompK36__p.D223G + klebsiella_quasipneumoniae_ompK36__p.E232R + klebsiella_quasipneumoniae_ompK36__p.F198Y + klebsiella_quasipneumoniae_ompK36__p.G189T + klebsiella_quasipneumoniae_ompK36__p.L59V + klebsiella_quasipneumoniae_ompK36__p.N304E + klebsiella_quasipneumoniae_ompK36__p.N49S + klebsiella_quasipneumoniae_ompK36__p.T222L	Klebsiella quasipneumoniae	ceftriaxone	blaCTX-M-15 + klebsiella_quasipneumoniae_ompK36__p.D223G + klebsiella_quasipneumoniae_ompK36__p.E232R + klebsiella_quasipneumoniae_ompK36__p.F198Y + klebsiella_quasipneumoniae_ompK36__p.G189T + klebsiella_quasipneumoniae_ompK36__p.L59V + klebsiella_quasipneumoniae_ompK36__p.N304E + klebsiella_quasipneumoniae_ompK36__p.N49S + klebsiella_quasipneumoniae_ompK36__p.T222L	0	3	3	1
OqxA + OqxB	Klebsiella quasipneumoniae	ciprofloxacin	OqxA + OqxB	1	0	1	0
OqxA + OqxB + klebsiella_quasipneumoniae_acrR__p.F172S + klebsiella_quasipneumoniae_acrR__p.F197I + klebsiella_quasipneumoniae_acrR__p.K201M + klebsiella_quasipneumoniae_acrR__p.L195V + klebsiella_quasipneumoniae_acrR__p.P161R + klebsiella_quasipneumoniae_acrR__p.R173G	Klebsiella quasipneumoniae	ciprofloxacin	OqxA + OqxB + klebsiella_quasipneumoniae_acrR__p.F172S + klebsiella_quasipneumoniae_acrR__p.F197I + klebsiella_quasipneumoniae_acrR__p.K201M + klebsiella_quasipneumoniae_acrR__p.L195V + klebsiella_quasipneumoniae_acrR__p.P161R + klebsiella_quasipneumoniae_acrR__p.R173G	8	0	8	0
OqxA + OqxB + aac(6')-Ib-cr + klebsiella_quasipneumoniae_acrR__p.F172S + klebsiella_quasipneumoniae_acrR__p.F197I + klebsiella_quasipneumoniae_acrR__p.K201M + klebsiella_quasipneumoniae_acrR__p.L195V + klebsiella_quasipneumoniae_acrR__p.P161R + klebsiella_quasipneumoniae_acrR__p.R173G + qnrB1	Klebsiella quasipneumoniae	ciprofloxacin	OqxA + OqxB + aac(6')-Ib-cr + klebsiella_quasipneumoniae_acrR__p.F172S + klebsiella_quasipneumoniae_acrR__p.F197I + klebsiella_quasipneumoniae_acrR__p.K201M + klebsiella_quasipneumoniae_acrR__p.L195V + klebsiella_quasipneumoniae_acrR__p.P161R + klebsiella_quasipneumoniae_acrR__p.R173G + qnrB1	0	3	3	1
OqxA + OqxB + klebsiella_quasipneumoniae_acrR__p.F172S + klebsiella_quasipneumoniae_acrR__p.F197I + klebsiella_quasipneumoniae_acrR__p.K201M + klebsiella_quasipneumoniae_acrR__p.L195V + klebsiella_quasipneumoniae_acrR__p.P161R + klebsiella_quasipneumoniae_acrR__p.R173G + qnrB4 + qnrS1	Klebsiella quasipneumoniae	ciprofloxacin	OqxA + OqxB + klebsiella_quasipneumoniae_acrR__p.F172S + klebsiella_quasipneumoniae_acrR__p.F197I + klebsiella_quasipneumoniae_acrR__p.K201M + klebsiella_quasipneumoniae_acrR__p.L195V + klebsiella_quasipneumoniae_acrR__p.P161R + klebsiella_quasipneumoniae_acrR__p.R173G + qnrB4 + qnrS1	0	1	1	1
aac(3)-IIa	Klebsiella quasipneumoniae	gentamicin	aac(3)-IIa	0	3	3	1
aac(3)-IId	Klebsiella quasipneumoniae	gentamicin	aac(3)-IId	0	1	1	1
klebsiella_quasipneumoniae_ompK36__p.A217S + klebsiella_quasipneumoniae_ompK36__p.N218H + klebsiella_quasipneumoniae_ompK37__p.I128M + klebsiella_quasipneumoniae_ompK37__p.I70M	Klebsiella quasipneumoniae	imipenem	klebsiella_quasipneumoniae_ompK36__p.A217S + klebsiella_quasipneumoniae_ompK36__p.N218H + klebsiella_quasipneumoniae_ompK37__p.I128M + klebsiella_quasipneumoniae_ompK37__p.I70M	8	0	8	0
klebsiella_quasipneumoniae_ompK36__p.A217S + klebsiella_quasipneumoniae_ompK37__p.I128M + klebsiella_quasipneumoniae_ompK37__p.I70M	Klebsiella quasipneumoniae	imipenem	klebsiella_quasipneumoniae_ompK36__p.A217S + klebsiella_quasipneumoniae_ompK37__p.I128M + klebsiella_quasipneumoniae_ompK37__p.I70M	5	0	5	0
blaDHA-1	Klebsiella quasipneumoniae	piperacillin/tazobactam	blaDHA-1	1	0	1	0
blaOXA-1	Klebsiella quasipneumoniae	piperacillin/tazobactam	blaOXA-1	0	3	3	1
klebsiella_variicola_ompK36__p.F198Y + klebsiella_variicola_ompK36__p.L191Q + klebsiella_variicola_ompK36__p.L229V + klebsiella_variicola_ompK36__p.L59V + klebsiella_variicola_ompK36__p.N304E + klebsiella_variicola_ompK36__p.N49S + klebsiella_variicola_ompK36__p.Q227N	Klebsiella variicola	ceftriaxone	klebsiella_variicola_ompK36__p.F198Y + klebsiella_variicola_ompK36__p.L191Q + klebsiella_variicola_ompK36__p.L229V + klebsiella_variicola_ompK36__p.L59V + klebsiella_variicola_ompK36__p.N304E + klebsiella_variicola_ompK36__p.N49S + klebsiella_variicola_ompK36__p.Q227N	4	0	4	0
OqxA + OqxB + klebsiella_variicola_acrR__p.F172S + klebsiella_variicola_acrR__p.F197I + klebsiella_variicola_acrR__p.G164A + klebsiella_variicola_acrR__p.K201M + klebsiella_variicola_acrR__p.L195V + klebsiella_variicola_acrR__p.P161R + klebsiella_variicola_acrR__p.R173G	Klebsiella variicola	ciprofloxacin	OqxA + OqxB + klebsiella_variicola_acrR__p.F172S + klebsiella_variicola_acrR__p.F197I + klebsiella_variicola_acrR__p.G164A + klebsiella_variicola_acrR__p.K201M + klebsiella_variicola_acrR__p.L195V + klebsiella_variicola_acrR__p.P161R + klebsiella_variicola_acrR__p.R173G	4	0	4	0
klebsiella_variicola_acrR__p.F172S + klebsiella_variicola_acrR__p.F197I + klebsiella_variicola_acrR__p.G164A + klebsiella_variicola_acrR__p.K201M + klebsiella_variicola_acrR__p.L195V + klebsiella_variicola_acrR__p.P161R + klebsiella_variicola_acrR__p.R173G	Klebsiella variicola	levofloxacin	klebsiella_variicola_acrR__p.F172S + klebsiella_variicola_acrR__p.F197I + klebsiella_variicola_acrR__p.G164A + klebsiella_variicola_acrR__p.K201M + klebsiella_variicola_acrR__p.L195V + klebsiella_variicola_acrR__p.P161R + klebsiella_variicola_acrR__p.R173G	4	0	4	0
qnrD1	Morganella morganii	ciprofloxacin	qnrD1	0	4	4	1
aac(3)-IId	Morganella morganii	gentamicin	aac(3)-IId	0	2	2	1
blaCMY-2	Proteus mirabilis	ampicillin	blaCMY-2	0	1	1	1
blaCMY-2 + blaCTX-M-15 + blaOXA-9 + blaTEM-1A	Proteus mirabilis	ampicillin	blaCMY-2 + blaCTX-M-15 + blaOXA-9 + blaTEM-1A	0	1	1	1
blaCTX-M-14	Proteus mirabilis	ampicillin	blaCTX-M-14	0	2	2	1
blaCTX-M-15 + blaTEM-1B	Proteus mirabilis	ampicillin	blaCTX-M-15 + blaTEM-1B	0	1	1	1
blaOXA-1	Proteus mirabilis	ampicillin	blaOXA-1	0	1	1	1
blaTEM-1A	Proteus mirabilis	ampicillin	blaTEM-1A	0	1	1	1
blaTEM-1B	Proteus mirabilis	ampicillin	blaTEM-1B	0	9	9	1
blaOXA-1	Proteus mirabilis	cefepime	blaOXA-1	1	0	1	0
blaCTX-M-14	Proteus mirabilis	cefepime	blaCTX-M-14	1	1	2	0.5
blaCTX-M-15	Proteus mirabilis	cefepime	blaCTX-M-15	1	1	2	0.5
blaCTX-M-14	Proteus mirabilis	ceftriaxone	blaCTX-M-14	0	2	2	1
blaCTX-M-15	Proteus mirabilis	ceftriaxone	blaCTX-M-15	0	2	2	1
qnrD1	Proteus mirabilis	ciprofloxacin	qnrD1	1	0	1	0
qnrA1	Proteus mirabilis	ciprofloxacin	qnrA1	0	1	1	1
ant(2'')-Ia	Proteus mirabilis	gentamicin	ant(2'')-Ia	2	4	6	0.666667
aac(3)-IId	Proteus mirabilis	gentamicin	aac(3)-IId	0	3	3	1
aac(3)-IId	Proteus mirabilis	tobramycin	aac(3)-IId	2	1	3	0.333333
ant(2'')-Ia	Proteus mirabilis	tobramycin	ant(2'')-Ia	1	4	5	0.8
aac(6')-Ib + ant(2'')-Ia	Proteus mirabilis	tobramycin	aac(6')-Ib + ant(2'')-Ia	0	1	1	1
aac(6')-Ib-Hangzhou	Pseudomonas aeruginosa group	amikacin	aac(6')-Ib-Hangzhou	1	0	1	0
aac(6')-Ib3 + aph(3')-VI	Pseudomonas aeruginosa group	amikacin	aac(6')-Ib3 + aph(3')-VI	1	0	1	0
blaPAO	Pseudomonas aeruginosa group	cefepime	blaPAO	88	15	103	0.145631
blaVIM-1	Pseudomonas aeruginosa group	cefepime	blaVIM-1	0	1	1	1
blaPAO	Pseudomonas aeruginosa group	ceftazidime	blaPAO	88	16	104	0.153846
blaVIM-1	Pseudomonas aeruginosa group	ceftazidime	blaVIM-1	0	1	1	1
crpP	Pseudomonas aeruginosa group	ciprofloxacin	crpP	47	8	55	0.145455
qnrVC1	Pseudomonas aeruginosa group	ciprofloxacin	qnrVC1	0	1	1	1
qnrVC6	Pseudomonas aeruginosa group	ciprofloxacin	qnrVC6	0	1	1	1
aac(6')-IIa + ant(2'')-Ia	Pseudomonas aeruginosa group	gentamicin	aac(6')-IIa + ant(2'')-Ia	0	1	1	1
blaVIM-1	Pseudomonas aeruginosa group	imipenem	blaVIM-1	0	1	1	1
blaOXA-395	Pseudomonas aeruginosa group	meropenem	blaOXA-395	11	0	11	0
blaOXA-396	Pseudomonas aeruginosa group	meropenem	blaOXA-396	29	4	33	0.121212
blaVIM-1	Pseudomonas aeruginosa group	meropenem	blaVIM-1	0	1	1	1
blaOXA-10	Pseudomonas aeruginosa group	piperacillin/tazobactam	blaOXA-10	0	1	1	1
blaVIM-1	Pseudomonas aeruginosa group	piperacillin/tazobactam	blaVIM-1	0	1	1	1
aac(6')-IIa + aac(6')-Ib3 + ant(2'')-Ia	Pseudomonas aeruginosa group	tobramycin	aac(6')-IIa + aac(6')-Ib3 + ant(2'')-Ia	0	1	1	1
aac(6')-Ib-Hangzhou	Pseudomonas aeruginosa group	tobramycin	aac(6')-Ib-Hangzhou	0	1	1	1
OqxB	Serratia marcescens	ciprofloxacin	OqxB	18	2	20	0.1
erm(A)	Staphylococcus aureus	clindamycin	erm(A)	2	27	29	0.931034
erm(T)	Staphylococcus aureus	clindamycin	erm(T)	1	19	20	0.95
erm(A) + erm(C)	Staphylococcus aureus	clindamycin	erm(A) + erm(C)	0	2	2	1
erm(B)	Staphylococcus aureus	clindamycin	erm(B)	0	3	3	1
erm(C)	Staphylococcus aureus	clindamycin	erm(C)	0	13	13	1
mph(C)	Staphylococcus aureus	erythromycin	mph(C)	2	0	2	0
erm(T)	Staphylococcus aureus	erythromycin	erm(T)	1	19	20	0.95
erm(A)	Staphylococcus aureus	erythromycin	erm(A)	0	27	27	1
erm(A) + erm(C)	Staphylococcus aureus	erythromycin	erm(A) + erm(C)	0	2	2	1
erm(A) + mph(C)	Staphylococcus aureus	erythromycin	erm(A) + mph(C)	0	1	1	1
erm(A) + mph(C) + msr(A)	Staphylococcus aureus	erythromycin	erm(A) + mph(C) + msr(A)	0	1	1	1
erm(B)	Staphylococcus aureus	erythromycin	erm(B)	0	3	3	1
erm(C)	Staphylococcus aureus	erythromycin	erm(C)	0	9	9	1
erm(C) + mph(C) + msr(A)	Staphylococcus aureus	erythromycin	erm(C) + mph(C) + msr(A)	0	4	4	1
mph(C) + msr(A)	Staphylococcus aureus	erythromycin	mph(C) + msr(A)	0	40	40	1
mecA	Staphylococcus aureus	oxacillin	mecA	1	72	73	0.986301
staphylococcus_aureus_rpoB__p.H481Y	Staphylococcus aureus	rifampicin	staphylococcus_aureus_rpoB__p.H481Y	0	2	2	1
tet(K)	Staphylococcus aureus	tetracycline	tet(K)	1	30	31	0.967742
tet(M)	Staphylococcus aureus	tetracycline	tet(M)	0	1	1	1
vga(A) + vga(A)LC	Staphylococcus epidermidis	clindamycin	vga(A) + vga(A)LC	1	2	3	0.666667
erm(A) + erm(C)	Staphylococcus epidermidis	clindamycin	erm(A) + erm(C)	0	1	1	1
erm(C)	Staphylococcus epidermidis	clindamycin	erm(C)	0	22	22	1
vga(A)LC	Staphylococcus epidermidis	clindamycin	vga(A)LC	0	2	2	1
erm(A) + erm(C)	Staphylococcus epidermidis	erythromycin	erm(A) + erm(C)	0	1	1	1
erm(C)	Staphylococcus epidermidis	erythromycin	erm(C)	0	22	22	1
mph(C) + msr(A)	Staphylococcus epidermidis	erythromycin	mph(C) + msr(A)	0	8	8	1
msr(A)	Staphylococcus epidermidis	erythromycin	msr(A)	0	1	1	1
mecA	Staphylococcus epidermidis	oxacillin	mecA	0	26	26	1
tet(K)	Staphylococcus epidermidis	tetracycline	tet(K)	0	2	2	1
erm(C)	Staphylococcus hominis	clindamycin	erm(C)	0	2	2	1
erm(C)	Staphylococcus hominis	erythromycin	erm(C)	0	2	2	1
msr(A)	Staphylococcus hominis	erythromycin	msr(A)	0	1	1	1
mecA	Staphylococcus hominis	oxacillin	mecA	1	0	1	0
erm(C)	Staphylococcus lugdunensis	clindamycin	erm(C)	0	2	2	1
erm(C)	Staphylococcus lugdunensis	erythromycin	erm(C)	0	2	2	1
erm(A)	Streptococcus agalactiae	clindamycin	erm(A)	0	1	1	1
erm(A) + mre(A)	Streptococcus agalactiae	erythromycin	erm(A) + mre(A)	0	1	1	1

## Sheet: S8 ST group per species
species	ST Group	Count
Acinetobacter calcoaceticus/baumannii complex	Novel	4
	1740	1
	1809	1
	451	1
Citrobacter freundii complex	Novel	4
	492	2
	11	1
	18	1
	22	1
	388	1
	45	1
	551	1
Enterobacter cloacae complex	Novel	4
	1021	1
	1036	1
	108	1
	118	1
	128	1
	1414	1
	204	1
	491	1
	536	1
	574	1
	603	1
	662	1
	ND	1
Enterococcus faecalis	179	20
	Novel	6
	16	5
	191	3
	40	3
	116	2
	19	2
	236	2
	25	2
	261	2
	376	2
	56	2
	64	2
	81	2
	1	1
	109	1
	117	1
	126	1
	135	1
	143	1
	192	1
	202	1
	227	1
	268	1
	282	1
	30	1
	397	1
	428	1
	436	1
	480	1
	506	1
	59	1
	778	1
	86	1
	863	1
	891	1
	976	1
	994	1
Enterococcus faecium	117	5
	94	3
	80	2
	Novel	2
	1318	1
	1391	1
	18	1
	22	1
	346	1
	ND	1
Escherichia coli	131	81
	1193	33
	95	31
	69	19
	73	16
	127	13
	10	10
	Novel	9
	162	6
	38	5
	405	5
	420	5
	141	4
	2279	4
	349	4
	372	4
	404	4
	58	4
	744	4
	998	4
	12	3
	393	3
	648	3
	88	3
	101	2
	167	2
	569	2
	62	2
	636	2
	746	2
	8671	2
	10927	1
	10936	1
	10987	1
	1146	1
	117	1
	1231	1
	1262	1
	1316	1
	144	1
	155	1
	156	1
	1670	1
	1800	1
	2179	1
	219	1
	224	1
	23	1
	2531	1
	2562	1
	2601	1
	2705	1
	2811	1
	3090	1
	3489	1
	357	1
	410	1
	421	1
	424	1
	44	1
	450	1
	4553	1
	457	1
	540	1
	59	1
	635	1
	6946	1
	706	1
	80	1
	8110	1
	8578	1
	963	1
	9748	1
Klebsiella michiganensis	MLST undefined	9
Klebsiella pneumoniae	23	7
	20	5
	307	5
	Novel	5
	34	4
	37	4
	86	4
	17	3
	189	3
	3417	3
	405	3
	45	3
	661	3
	14	2
	1876	2
	321	2
	380	2
	469	2
	628	2
	792	2
	1015	1
	1037	1
	110	1
	1128	1
	1229	1
	134	1
	1496	1
	15	1
	1691	1
	1823	1
	1824	1
	202	1
	219	1
	2440	1
	2447	1
	2459	1
	258	1
	2601	1
	2726	1
	29	1
	299	1
	3031	1
	3056	1
	3157	1
	323	1
	33	1
	3329	1
	36	1
	3690	1
	41	1
	436	1
	502	1
	542	1
	65	1
	76	1
	785	1
	940	1
	950	1
Klebsiella quasipneumoniae	Novel	4
	2660	2
	1118	1
	1308	1
	4206	1
	841	1
Morganella morganii	MLST undefined	11
Proteus mirabilis	MLST undefined	44
Pseudomonas aeruginosa group	Novel	14
	253	9
	633	8
	235	3
	244	3
	27	3
	116	2
	1229	2
	1486	2
	2932	2
	299	2
	514	2
	1021	1
	155	1
	179	1
	198	1
	2044	1
	207	1
	2211	1
	233	1
	242	1
	2572	1
	2651	1
	270	1
	2743	1
	277	1
	2920	1
	3050	1
	308	1
	309	1
	381	1
	395	1
	508	1
	553	1
	571	1
	620	1
	639	1
	712	1
	773	1
Staphylococcus aureus	8	48
	5	30
	398	18
	45	16
	72	13
	188	7
	15	5
	6	5
	1159	4
	1472	4
	582	4
	1232	3
	152	3
	20	3
	30	3
	109	2
	1776	2
	2895	2
	4131	2
	508	2
	672	2
	87	2
	Novel	2
	1	1
	101	1
	121	1
	22	1
	2867	1
	3995	1
	51	1
	59	1
	6531	1
Staphylococcus epidermidis	2	13
	17	2
	218	2
	378	2
	189	1
	210	1
	23	1
	290	1
	297	1
	32	1
	35	1
	5	1
	560	1
	65	1
	73	1
	865	1
	9	1
	Novel	1
Staphylococcus hominis	Novel	3
Staphylococcus lugdunensis	1	1
	3	1
	5	1
Streptococcus agalactiae	335	1
Streptococcus pneumoniae	1092	1
	180	1
